# Supplementary material for: Imputation methods for mixed datasets in bioarchaeology
Source: Archaeol Anthropol Sci. 2024 Oct 23;16(11):187. doi: 10.1007/s12520-024-02078-2 (PMC11496361; doi:10.1007/s12520-024-02078-2)
Supplement: Supplementary file 1 — Supplementary file1 (XLSX 126 KB) [file 12520_2024_2078_MOESM1_ESM.xlsx]

## Sheet: Sheet1
ID.number	AgeGroup	Sex	Ancestry	PH.Severity	CO.R.Severity	CO.L.Severity	Tib.L.Severity	Tib.R.severity	PH.Lesion.status	CO.R.Lesion.status	CO.L.Lesion.Status	Tib.L.lesion.status	Tib.R.lesion.status	FL.Left	FL.Right	T1.AP	T1.TR	T2.AP	T2.TR	T3.AP	T3.TR	T4.AP	T4.TR	T5.AP	T5.TR	T6.AP	T6.TR	T7.AP	T7.TR	T8.AP	T8.TR	T9.AP	T9.TR	T10.AP	T10.TR	T11.TR	T12.TR	L1.TR	L2.TR	L3.AP	L3.TR
HTH 0001	4	M	W	E	C	C	E	E	H	X	X	H	H	449	445	12.96	20.47	13.82	17.55	14.69	15.77	15.27	16.34	13.73	15.99	14.38	17.03	13.62	17.96	13.09	17.22	12.39	17.11	13.1	15.96	17.03	20.15	22.9	23.35	12.47	24.09
HTH 0002	2	F	W	C	C	C	C	C	X	X	X	X	X	415	415	13.28	20.47	13.29	18.29	13.78	17.22	13.65	17.46	14.07	16.28	14.09	15.43	14.77	14.98	14.4	16.29	14.45	16.57	15.49	17.79	19.58	22.43	22.51	22.16	16.91	23.04
HTH 0003	2	M	W	C	G	E	C	E	X	H	H	X	Y	448	451	15.17	22.04	16.27	18.64	16.43	18.12	17.4	17.54	17.43	17.53	16.74	16.35	17.76	17.86	17.6	19.4	16.92	20.27	17.04	20.3	22.79	24.75	26.2	25.87	15.92	26.94
HTH 0004	2	M	W	C	C	C	E	C	X	X	X	H	X	459	457	14.74	20.17	14.89	17.06	15.21	15.4	15.55	14.44	15.95	14.07	15.14	14.1	15.89	14.12	15.92	15.34	15.39	16.39	16.58	16.14	17.8	22.39	23.84	23.96	14.39	24.18
HTH 0005	3	M	W	C	C	C	E	C	H	X	X	H	X	458	456	16.11	21.68	16.29	18.59	15.87	17.57	15.95	17	16.98	16.4	16.95	16.61	16.61	16.76	17.13	17.04	17.09	17.63	18.23	18.43	19.5	22.76	25.16	24.8	15.77	24.37
HTH 0006	2	F	W	C	E	E	E	E	H	H	H	Y	H	415	412	14.84	20.92	15.06	18.22	15.42	17.54	16.38	18.88	17.18	17.75	16.7	17.36	16.1	17.62	16.45	17.63	16.51	17.5	16.63	17.3	18.59	20.3	21.59	22.35	15.13	21.78
HTH 0007	2	F	B	C	C	C	C	C	X	X	X	X	X	426	421	14.28	20.9	14.48	17.12	14.31	16.39	14.72	16.14	15.12	15.85	15.09	15.64	14.71	15.33	14.29	15.81	15.15	15.78	14.68	15.81	15.57	17.95	18.22	18.84	16.02	19.73
HTH 0008	4	F	B	C	C	C	C	E	X	X	X	X	H	425	421	13.04	21.24	13.34	17.31	14.87	15.17	15.27	14.12	15.67	14.08	14.87	13.88	14.67	14.25	15.58	14.6	15.69	14.83	15.76	14.97	15.79	18.22	18.49	18.67	13.29	18.32
HTH 0009	3	M	W	C	C	C	E	E	X	X	X	H	H	451	454	16.33	22.68	16.88	20.53	17.3	20.16	18.34	19.48	18.94	20.44	18.53	21.3	19.26	22.57	19.65	23.6	19.33	22.93	17.61	21.91	22.21	24.4	25.99	26.48	20.95	26.7
HTH 0010	1	F	W	C	C	C	C	C	X	X	X	X	X	384	386	12.25	19.25	12.83	16.05	12.58	14.46	13.12	13.77	13.47	13.03	12.46	13.05	13.51	13.15	12.87	13.43	13.36	13.42	13.83	13.95	15.11	17.01	19.24	19.56	12.44	19.04
HTH 0011	3	M	W	C	C	C	C	C	X	X	X	X	X	423	426	15.71	22.92	16.13	19.93	16.2	18.52	16.51	17.14	16.56	16.85	15.98	16.67	16.26	16.84	16.35	17.04	17.1	17.81	17.04	17.25	17.88	20.35	22.72	23.1	16.18	22.82
HTH 0012	2	M	B	C	C	C	E	E	X	X	X	H	H	459	465	13.91	23	14.74	18.58	14.57	16.33	14.81	15.78	15.45	15.48	15.93	15.17	14.61	15.08	15.56	15.04	14.99	15.21	14.9	15.88	16.64	19.81	23.13	22.85	16.31	23.67
HTH 0013	1	F	B	C	C	C	E	E	X	X	X	H	H	424	425	13.47	18.59	14	16.55	14.54	15.08	13.63	13.74	14.19	12.8	14.01	12.52	13.19	12.65	13.44	12.83	14.15	13.18	13.49	14.41	15.76	18.17	20.88	21.38	14.29	20.45
HTH 0014	2	F	W	E	C	C	E	E	H	X	X	H	H	448	442	13.84	20.54	14.98	17.98	15.16	16.49	15.17	16.14	15.22	16.44	16.04	15.57	15.48	15.21	15.24	15.36	15.17	15.16	15.44	14.8	16.97	19.96	21.96	20.53	16.03	21.21
HTH 0015	2	F	W	E	C	C	E	C	H	X	X	Y	X	395	393	14.09	20.04	14.75	17.97	14.53	16.28	14.65	15.45	16.11	14.17	15.18	15.15	14.76	15.19	14.7	15.89	14.62	16.19	15.13	15.93	17.13	19.08	21.21	21.96	16.29	22.62
HTH 0016	1	M	W	C	C	E	C	C	X	X	H	X	X	420	427	13.95	21.22	13.9	17.93	13.69	16.78	14.16	16.41	14.57	15.26	14.01	15.55	14.51	15.77	14.26	15.67	14.32	15.91	14.78	15.86	17.17	20.26	22.19	21.88	15.56	21.23
HTH 0017	2	F	W	C	C	C	E	E	X	X	X	H	H	391	397	13.81	20.03	13.76	16.42	13.1	15.88	14.09	16.04	14.46	15.33	14.26	15.84	14.39	15.44	14.3	15.39	14.07	15.18	14.19	15.31	15.23	17.96	20.03	20.81	14.7	20.34
HTH 0018	1	M	W	C	C	C	C	C	X	X	X	X	X	454	446	15.82	21.51	15.03	18.83	15.36	17.68	15.33	16.89	15.96	16.73	15.69	16.79	16.3	16.38	16.06	17.05	16.72	17.39	16.77	17.47	18.29	20.69	22.7	22.67	17.63	23.32
HTH 0019	2	F	W	C	C	C	E	E	H	X	X	Y	Y	388	386	13.97	22.12	15.4	20.01	16.17	19.33	16.37	18.3	17.56	18.45	16.91	18.17	15.63	17.44	16.35	17.69	16.08	17.59	16.33	17.82	19.28	22.09	23.75	23.8	18.82	23.47
HTH 0020	3	M	W	E	C	C	E	E	H	X	X	H	H	451	455	14.11	19.49	14.01	16.34	13.24	15.84	14.34	15.02	14.81	14.91	12.69	13.86	12.99	13.82	13.2	14.22	12.81	14.05	12.85	15.34	15.82	19.91	22.96	23.11	14.3	23.36
HTH 0021	3	M	W	C	E	E	C	C	X	H	H	X	X	410	406	13.97	22.85	15.2	20.02	15.13	18.66	16.3	17.19	15.52	16.47	16.07	16.95	15.66	17.5	15.4	17.29	14.92	17.74	14.57	17.56	17.98	21.56	25.04	25.09	15.16	24.7
HTH 0022	3	M	W	E	E	E	E	E	H	H	H	Y	Y	503	502	13.9	20.68	14.44	18.48	14.21	17.06	14.67	16.48	15.03	15.68	14.18	15.05	14.13	15.71	14.41	15.23	14.93	15.92	15.03	16.1	16.96	19.88	22.86	21.09	15.72	21.7
HTH 0023	1	M	W	C	C	C	G	G	H	X	X	Y	Y	462	458	13.93	20.74	14.74	17.46	15.35	16.34	15.59	16.11	15.86	16.53	16.53	16.22	15.89	16.6	15.19	16.68	14.8	17.5	14.98	17.22	19.04	21.88	21.91	21.52	14.7	21.36
HTH 0024	4	M	W	C	C	C	K	C	X	X	X	Y	X	481	481	16.41	26.84	16.87	22.3	16.78	20.35	16.61	18.71	17.22	18.15	16.58	18.59	16.48	19.42	16.55	19.86	16.45	20.29	17.08	20.37	22.68	26.53	30.12	30.5	21.91	30.1
HTH 0025	2	M	W	C	C	C	C	C	H	X	X	X	X	419	417	16.72	22.26	15.75	17.13	16.24	16.86	17	15.92	16.79	15.15	15.29	14.96	15.69	14.61	15.17	14.12	14.72	14.5	14.13	15.13	17.15	19.66	20.71	20.54	13.7	21.03
HTH 0026	1	M	W	C	C	C	E	E	X	X	X	H	H	489	410	16.1	21.78	15.83	19.75	16.7	18.32	16.94	16.49	16.56	15.96	16.43	15.95	16.17	16.45	16.02	16.38	16.42	17.28	15.73	16.78	17.32	20.49	22.02	21.75	15.7	22.09
HTH 0027	2	M	B	C	C	C	E	E	H	X	X	H	H	503	501	14.19	20.31	13.8	16.75	14	14.65	13.13	14.3	13.76	14.33	13.71	14.14	13	14.24	14.36	14.18	13.66	15.28	14.21	15.56	16.48	19.66	21.22	21.99	15.37	22.62
HTH 0028	1	M	B	C	C	C	C	E	X	X	X	X	A	449	448	14.47	19.01	13.1	16.38	12.69	15.83	12.42	15.3	13.64	14.56	13.09	14.41	13.4	13.95	13.56	14.59	13.42	14.83	15.42	14.81	16.35	18.16	19.92	20.34	14.51	20
HTH 0029	2	M	W	G	C	C	E	E	H	X	X	H	Y	457	455	15.72	21.69	15.62	18.38	15.25	17.69	15.5	17.21	15.58	16.73	15.81	16.88	16.31	17.16	15.76	16.96	14.9	16.99	15.85	16.94	17.71	20.94	22.83	23.79	15.47	24.39
HTH 0030	3	M	W	C	C	C	C	E	H	X	X	X	Y	465	462	14.36	21.34	13.66	19.86	14.26	18.55	14.32	18.49	13.91	17.46	13.79	17.23	13.78	16.18	12.95	16.19	14.17	16.38	14.25	16.16	17.58	20.55	21.51	22.2	15.03	22.6
HTH 0031	2	M	W	C	C	E	E	E	X	X	H	H	H	486	481	14.35	20.88	13.99	17.75	14.14	16.85	15.22	16.03	16.13	16.06	15.96	15.33	16.66	15.24	16.35	15.24	16.19	16	15.38	17.64	19.78	23.22	23.78	22.86	16.41	22.51
HTH 0032	2	F	W	C	E	E	C	C	X	H	H	X	X	397	396	12.34	20.43	13.09	18.1	13.75	16.52	13.86	16.17	14.21	15.97	14.02	15.58	14.68	15.53	14.83	16.67	14.48	17.1	14.45	17.54	17.84	19.81	21.1	20.84	14.35	21.16
HTH 0033	2	M	W	C	C	C	E	E	X	X	X	H	H	486	488	15.39	20.34	15.04	17.42	15.19	15.54	14.86	14.96	17.04	14.34	17.32	14.94	16.04	15.35	15.31	16.12	15.18	16.24	16.62	16.31	17.6	19.99	21.93	21.83	17.91	22.69
HTH 0034	2	M	W	C	C	E	C	C	X	X	H	X	X	474	470	15.22	22.62	15.12	19.49	15.36	17.94	15.7	16.92	15.81	16.28	15.6	16.32	15.57	16.77	15.57	17.35	15.24	18.09	15.65	17.87	19.71	22.71	22.55	22.51	16.54	21.94
HTH 0035	2	M	W	C	C	C	E	C	X	X	X	Y	X	452	454	15.25	23.18	16.48	20.45	16.52	18.17	17.3	17.28	18.1	17.27	18.28	17.19	18.11	17.14	17.24	17.25	18.38	17.8	18.59	18.23	20.24	24.55	27.07	27.47	20.43	27.14
HTH 0036	1	M	B	E	C	C	C	K	H	X	X	X	H	471	460	16.21	24.93	15.12	20.3	14.45	18.53	14.42	18.26	14.04	17.61	14.26	17.58	14.75	19.12	14.91	19.46	14.69	19.57	13.92	18.43	18.58	20.96	21.67	23.02	14.23	20.87
HTH 0037	2	M	W	C	C	C	C	E	X	X	X	X	H	465	465	14.17	19.31	13.71	16.89	13.34	16.16	13.35	15.53	13.17	15.8	13.73	15.91	13.34	15.87	13.37	16.08	14.12	15.73	13.23	15.64	16.77	19.81	21.56	22.05	14.17	21.88
HTH 0038	2	F	W	C	C	C	G	K	X	X	X	H	H	443	442	15.25	21.25	15.19	18.74	14.91	18.09	15.04	17.27	15.52	17.21	15.52	16.96	15.85	17.29	15.2	17.33	15.09	17.5	15.03	16.62	18.6	21.4	23.96	24.9	16.46	24.87
HTH 0039	4	F	W	C	C	C	C	E	X	X	X	X	H	431	426	15.16	21.34	15.26	19.16	15.46	18.24	16.17	18.49	16.52	18.47	16.17	18.17	15.96	18.54	16.26	17.55	16.4	17.07	16.08	16.67	17.95	20.94	23.47	23.61	16.84	24.59
HTH 0040	4	M	W	C	C	C	G	K	X	X	X	H	H	486	463	14.38	21.42	15.11	18.72	15.27	18.09	16.28	17.26	16.31	17.59	13.3	18.81	15.16	18.67	15.64	18.56	13.84	18.43	14.5	18.13	19.43	21.95	24.38	25.02	15.85	24.46
HTH 0041	4	M	W	C	C	C	E	E	X	X	X	H	H	458	458	14.95	23.84	15.08	21.34	15.18	18.1	15.57	17.37	15.65	18.06	15.3	17.23	15.04	17.25	14.62	17.19	14.48	17.07	15.07	16.85	18.33	22.33	23.17	23.63	15.68	23.74
HTH 0042	2	M	W	C	C	C	C	C	X	X	X	X	X	432	430	15.21	21.64	16.65	19.11	17.14	17.73	17.45	17.74	18.67	18.29	18.22	18.54	18.72	18.81	18.42	19.21	17.78	20.86	16.95	19.46	19.64	22.95	26.14	25.83	18.07	25.18
HTH 0043	2	M	W	C	K	E	C	C	X	H	H	X	X	423	422	16.84	22.55	17.52	19.14	16.85	18.19	17.65	18.35	17.97	18.64	17.16	18.65	17.48	19.24	17.4	20.26	17.25	19.92	17.02	19.03	20.33	22.18	23.06	23.95	14.86	24.11
HTH 0044	2	M	W	C	K	K	C	C	X	H	H	X	X	456	460	13.65	22.98	14.02	20.66	14.63	19.01	14.93	17.71	15.49	17.4	16.22	17.13	15.94	17.03	15.78	17.79	14.82	17.97	14.88	17.52	19.87	22.27	22.91	22.48	16.29	22.89
HTH 0045	3	M	W	C	C	C	D	C	X	X	X	H	X	409	420	14.03	21.58	14.85	17.99	15.14	16.64	15.44	16.66	16.42	16.08	16.5	16.04	15.52	15.7	14.73	16.7	15.43	17.79	15.7	18.15	18.71	21.14	23.47	23.53	14.72	22.78
HTH 0046	3	M	B	C	C	C	E	E	X	X	X	H	H	440	428	15.18	20.28	15.28	18.39	14.26	17	14.86	16.52	14.72	16.15	15.09	16.2	15.01	16.1	14.22	16.07	14.14	16.44	14.88	16.62	17.74	21.33	22.96	23.81	14.71	23.91
HTH 0047	2	M	W	C	C	C	E	E	X	X	X	H	H	496	495	14.4	21.55	14.52	19.42	15.55	18.17	15.95	17.85	15.87	17.63	15.96	17.71	15.23	17.89	14.75	17.84	14.77	17.45	14.81	16.47	16.63	19.19	21.41	20.77	13.65	21.14
HTH 0048	4	M	W	C	G	G	C	C	X	H	H	X	X	468	476	16.03	21.01	16.61	24.31	16.1	19.69	17.21	19.03	18.1	18.89	18.13	19.43	17.53	19	16.57	19.29	15.88	19.03	14.67	19.93	20.21	22.77	25.75	25.56	16.02	25.54
HTH 0049	1	F	W	C	G	E	C	C	X	H	H	X	X	409	406	15.05	20.11	14.46	17.17	15.82	15.46	15.58	15.72	15.37	15.22	15.24	14.79	14.84	15.19	15.16	15.14	14.93	15.68	15.17	15.96	17.32	20.14	21.02	20.98	15.36	20.88
HTH 0050	2	M	W	C	C	C	C	C	X	X	X	X	X	447	451	15.54	22.57	15.09	20.54	15.67	18.79	16.15	18.09	17.53	17.52	16.66	17.76	16.23	17.62	16.86	17.72	15.84	17.39	16.88	17.56	19.28	24.34	26.38	25.19	15.94	25.07
HTH 0051	2	M	B	C	C	C	E	E	X	X	X	Y	Y	464	460	13.28	20.6	14.21	17.97	14.77	15.96	14.78	15.89	15.7	14.16	14.46	13.65	14.57	13.57	14.31	13.2	13.93	13.62	14.45	13.86	15.4	19.29	22.22	23.91	16.41	24.81
HTH 0052	2	F	W	C	E	G	C	E	X	H	H	X	H	436	436	14.89	22.51	15.72	19.02	16.33	17.96	16.72	17.2	16.57	17.03	16.82	17.63	17.02	17.75	17.67	17.95	17.33	18.63	17.4	18.91	20.63	22.93	22.16	22.56	17.84	22.17
HTH 0053	2	M	B	C	C	C	E	C	X	X	X	H	X	475	471	14.27	21.73	15.22	19.31	14.83	18.53	15.42	18.04	15.9	18.27	14.89	17.83	15.29	17.82	15.04	16.82	14.39	16.14	14.51	14.61	13.69	16.94	20.62	21.45	15.29	22.13
HTH 0054	2	M	W	C	C	C	C	C	X	X	X	X	X	403	404	13.41	19.09	13.71	16.57	13.84	15.66	14.4	15.79	13.8	15.71	14.57	15.56	14.04	15.16	13.61	15.45	12.79	16.18	13.07	16.37	17.8	20.99	23.18	21.43	14.87	20.85
HTH 0055	2	M	W	C	C	C	C	C	X	X	X	X	X	405	406	14.42	22.33	14.31	19.1	14.47	18.26	15.04	15.38	15.11	14.9	15.83	14.98	14.79	14.54	14.1	14.72	13.28	14.89	13.79	14.75	16.08	18.58	21.59	22.61	16.17	22.31
HTH 0056	1	F	W	E	C	C	C	C	H	X	X	X	X	441	446	13.75	21.9	15.03	18.47	14.82	17.03	15.29	17.25	16.81	16.26	17.23	15.55	16.67	15.33	16.07	15.93	15.12	15.38	15.35	15.91	16.55	19.51	21.56	21.63	14.64	21.4
HTH 0057	2	F	B	C	C	C	C	G	X	X	X	X	H	421	426	12.99	21	13.04	16.59	13.91	15.44	13.33	15.09	14.29	14.69	14.41	14.25	13.26	14.21	12.49	14.05	13.85	14.27	14.08	14.88	16.55	21.24	22.43	22.37	16.75	23.53
HTH 0058	3	M	B	C	C	C	E	E	X	X	X	H	H	434	432	14.18	19.33	14.57	17.07	14.68	16.58	14.02	16.09	13.83	15.77	13.93	15.93	15.01	16.4	13.35	16.56	13.91	17.78	13.98	18.02	18.32	20.8	21.67	20.63	13.26	20.7
HTH 0059	2	F	B	C	C	C	E	E	H	X	X	H	H	404	408	14.45	21.01	14.3	18.04	14.72	17.23	15.5	16.41	15.29	16.39	15.51	16.13	15.26	15.8	15.61	16.14	15.15	16.94	15.34	16.52	17.88	20.59	23.37	22.7	15.04	22.02
HTH 0060	2	M	W	C	C	C	D	D	X	X	X	H	H	418	415	15.58	22.22	15.65	19.47	15.99	18.6	16.79	18.97	16.4	19.41	17.41	19.73	17.33	19.31	16.98	18.95	16.12	18.98	17.05	19.41	19.59	22.16	25.24	25.51	17.14	25.55
HTH 0061	2	M	W	C	C	C	C	C	X	X	X	X	X	492	495	14.3	19.33	13.58	17.51	14.17	17.69	14.45	17.53	15.02	17.53	14.62	15.72	15.28	15.79	15.32	16.06	15.21	16.28	16.06	16.06	17.95	21.65	22.68	22.6	15.55	23.15
HTH 0062	2	M	W	C	C	C	E	C	X	X	X	H	X	488	489	15.34	21.08	15.11	17.53	15.4	15.09	15.67	14.27	14.97	14.57	14.69	15.15	15.37	16.24	15.57	16.99	15.51	17.14	15.5	18.25	20.3	23.68	25.92	25.8	13.44	26.9
HTH 0063	2	F	W	C	E	E	C	D	X	H	H	X	H	410	407	13.37	18.89	13.63	17.11	14.71	16.32	15.06	16.34	14.66	16.37	15.97	16.54	15.6	17.42	15.4	17.31	15.08	17.24	15.12	16.62	18.47	21.26	21.4	21.76	15.29	22.32
HTH 0064	1	M	B	E	C	C	C	C	H	X	X	X	X	491	489	15.48	20.12	15.63	17.09	15.79	15.54	14.4	15.02	14.91	14.97	14.14	14.67	15.35	15.84	15.27	15.87	15.34	16.61	15.79	16.87	17.61	19.48	22.81	23.51	14.93	22.48
HTH 0065	2	M	W	C	C	C	D	D	X	X	X	H	H	436	439	14.72	20.55	14.69	16.88	14.91	15.15	14.62	14.2	15.19	14.09	14.8	14.16	14.91	13.89	14.79	14.34	13.97	14.33	14.48	14.14	15.62	18.49	20.76	20.04	14.37	20.92
HTH 0066	1	F	B	C	C	C	C	C	X	X	X	X	X	432	426	13	18.91	12.93	17.18	14.84	16.16	13.55	15.99	14.97	15.87	14.86	16.05	15.23	16.43	14.85	16.21	14.1	16.26	14.06	16.57	17.7	19.5	21.51	20.84	15.24	20.98
HTH 0067	1	M	W	C	C	C	E	E	X	X	X	H	H	422	414	12.63	21.89	13.42	18.16	14.1	17.58	14.36	17.02	14.23	16.1	13.99	16.18	14.71	16.36	14.98	16.57	14.56	16.63	14.48	17.09	18.34	23.02	25.3	24.77	12.42	22.96
HTH 0068	4	M	W	C	C	C	E	E	X	X	X	H	H	431	432	14.63	22.52	15.08	20.25	15.11	18.54	14.83	18.02	15.52	17.5	15.94	17.77	16.47	18.17	16.96	18.28	16.53	18.13	16.99	17.58	19.05	23.3	24.45	25.57	16.95	25.7
HTH 0069	3	M	W	C	C	C	G	G	X	X	X	H	H	468	471	16.01	21.99	14.83	17.62	16.63	19.17	15.49	17.92	15.72	17.28	15.53	16.8	15.93	16.66	15.76	17.2	14.97	16.87	15.42	16.75	18.05	20.86	24.05	25.01	15.32	25.3
HTH 0070	4	F	W	C	C	C	G	E	X	X	X	H	H	402	395	12.51	20.32	13	17.76	14.03	16.12	15.14	15.64	14.06	15.49	15.25	15.89	14.69	16.41	14.84	16	14.72	16.07	14.45	17.44	17.85	19.79	20.73	21.74	14.46	22.36
HTH 0071	2	M	W	C	C	C	G	C	X	X	X	H	X	434	434	16.34	21.14	16.42	18	15.54	16.59	15.63	15.59	15.37	15.16	15.62	15.06	15.36	15.53	14.99	15.76	14.88	15.99	14.84	15.53	17.29	19.94	22.36	23.88	15.98	25.83
HTH 0072	1	M	W	E	G	G	D	D	H	H	H	Y	Y	466	464	13.43	22.68	13.44	18.28	14.41	17.02	14.85	16.07	15.11	16.21	14.83	15.81	15.88	15.94	15.61	15.63	15.7	15.62	15.65	15.74	16.11	17.64	20.65	20.97	15.51	21.21
HTH 0073	1	M	B	C	C	C	K	G	H	X	X	H	H	451	447	16.23	18.67	15.92	15.98	17.11	15.13	16.94	14.68	15.2	14.36	15.01	14.02	14.86	14.08	14.34	14.57	15.24	14.7	15.86	14.89	16.95	21.45	23.3	23.44	15.73	23.51
HTH 0074	1	M	B	C	C	E	C	C	X	X	H	X	X	483	483	13.91	20.27	14.25	17.57	14.57	16.34	15.56	16.07	15.66	16.05	15.16	15.75	14.34	15.16	15.02	15.7	15.06	15.61	15.84	15.4	15.8	18.16	19.64	20.52	16.75	20.96
HTH 0075	2	F	W	C	E	E	C	C	H	H	H	X	X	424	420	14.87	19.41	13.65	17.22	13.97	16.28	14.54	15.29	15.35	15.03	14.95	15.14	15.12	15.15	14.92	15.38	14.97	15.7	14.87	16.07	15.62	17.74	19.91	19.77	14.7	19.64
HTH 0076	2	M	W	C	C	C	C	C	H	X	X	X	X	453	455	15.27	20.89	15.9	17.53	15.91	16.81	16.26	16.11	17.46	15.89	18.04	15.83	17.31	16.45	17.21	16.46	16.87	16.48	16.06	16.32	19.54	21.48	21.73	21.39	14.88	21.49
HTH 0077	2	M	B	C	C	C	E	E	H	X	X	H	H	477	474	12.94	18.32	12.72	15.95	12.77	14.25	13.89	14.31	14.02	13.95	13.3	13.48	13.8	14	13.6	14.11	13.92	14.93	13.73	15	15.47	17.43	18.48	18.55	14.09	19.8
HTH 0078	1	M	W	C	C	C	E	E	H	X	X	A	A	431	425	14.07	20.96	13.2	17.46	13.46	16.33	13.92	14.75	14.52	14.66	13.83	14.47	14.58	14.83	14.45	14.85	14.7	15.34	15.42	16.28	18.19	20.65	21.3	21.25	15.54	21.54
HTH 0079	2	M	W	C	C	C	C	C	X	X	X	X	X	446	449	13.75	21.64	13.61	17.28	13.52	16.17	14.72	15.39	15.36	14.71	16.1	14.09	16.26	14.76	14.35	15.1	15.08	14.94	14.48	16.23	17.87	21.85	23.25	23.25	14.56	23.65
HTH 0080	3	M	W	C	C	C	E	E	X	X	X	H	H	463	459	15.62	23.18	15.9	20.08	15.69	18.68	16.06	17.03	15.82	17.46	16.65	17.76	16.59	16.96	16.21	17.11	15.59	17.15	15.57	16.86	18.08	20.99	23.61	22.34	14.81	22.29
HTH 0081	2	M	W	E	E	E	C	C	H	H	H	X	X	428	426	14.94	22.27	14.74	19.42	15.2	17.84	15.85	17.64	16.45	17.28	15.98	17.68	15.94	17.48	15.52	17.59	15.51	17.4	15.15	17.27	18.84	21.69	24.21	23.72	16.33	23.5
HTH 0082	2	M	W	C	E	G	C	C	H	H	H	X	X	439	443	14.86	22.18	16.3	19.22	16.63	17.9	16.25	16.62	16.82	17.72	16.8	16.57	17.31	16.67	17.77	17.36	17.37	18.91	17.1	19.25	20.53	23.19	25.04	25.32	15.49	24.4
HTH 0083	1	F	B	C	C	C	C	C	H	X	X	X	X	422	423	15.54	22.53	15.79	18.59	16.17	17.3	17.21	17.09	17.04	17.61	16.06	17.17	16.5	17.09	16.63	16.97	16.03	16.74	16.74	17.26	18.06	21.05	21.33	21.72	17.34	23.8
HTH 0084	3	M	W	C	C	C	E	C	X	X	X	H	X	433	435	16.16	24.18	16.62	21.49	17.39	20.08	17.9	19.43	17.46	19.16	17.61	19.5	17.5	19.31	17.09	20.3	16.63	20.78	18.04	22.18	24.06	26.94	25.47	25.75	16.57	26.5
HTH 0085	1	M	B	C	C	C	C	C	H	X	X	X	X	487	475	12.95	20.86	12.71	17.5	12.76	16.21	12.84	14.98	12.02	15.02	11.81	15.51	12.47	15.78	12.68	15.18	12.76	15.51	11.93	16	16.49	18.61	20.16	21.1	15.94	22.46
HTH 0086	3	M	B	C	C	C	C	C	X	X	X	X	X	462	460	14.11	18.6	14.58	15.1	13.73	15.09	13.62	14.54	14.57	14	14.51	14.34	14.62	15.12	14.26	16.2	13.64	16.52	13.28	15.49	15.25	19.18	20.04	20.37	14.06	20.73
HTH 0087	3	M	W	C	C	C	C	C	X	X	X	X	X	479	480	14.57	22.89	14.86	20.12	13.8	17.08	13.57	15.73	14.15	14.9	13.12	14.73	13.56	14.47	13.66	14.43	13.24	15.55	13.72	15.49	16.46	20.31	22.51	23.51	14.21	23.58
HTH 0088	1	M	B	C	C	C	C	C	X	X	X	X	X	431	430	13.64	22.68	15.17	18.16	15.24	16.64	15.52	15.54	15.18	14.76	14.5	14.77	14.18	14.72	14.95	15.16	14.43	15.39	14.87	15.92	16.96	19.73	23.1	24.28	16.1	24.2
HTH 0089	3	M	W	C	C	C	C	C	X	X	X	X	X	471	472	14.99	21.32	15.17	19.17	15.43	18.11	16.14	17.12	16.69	16.44	17.18	16.82	17.03	17.07	15.76	18.05	15.75	18.3	15.53	19.62	21.49	24.46	24.87	25.53	15.09	26.23
HTH 0090	3	M	W	C	G	E	E	E	X	H	H	H	H	436	442	15.95	22	16.74	19.33	17.2	16.94	17.11	15.27	17.34	15.26	17.44	15.36	15.57	16.04	14.8	16.14	14.77	16.99	15.23	17.39	18.79	20.86	22.16	22.4	16.23	21.94
HTH 0091	2	M	W	C	C	C	E	G	X	X	X	H	H	430	430	14.67	20.21	14.68	17.72	14.24	16.27	14.86	15.8	14.66	15.63	15.46	16.27	15.45	16.56	15.56	17.12	14.74	17.74	14.89	18.87	19.85	23	23.27	22.36	13.87	21.37
HTH 0092	1	M	W	C	C	C	C	C	X	X	X	X	X	476	469	14.91	21.77	14.81	18.14	15.36	16.76	13.88	15.82	15.34	15.96	15.29	15.93	15.36	16.49	14.83	17.34	14.44	17.53	13.84	17.27	18.43	20.18	22.03	21.62	15.17	22.49
HTH 0093	1	F	W	C	E	E	E	E	X	H	H	H	H	402	403	15.11	21.14	15.15	17.67	14.62	16.04	14.36	16.05	14.74	15.96	15.53	15.99	16.05	16.39	16.66	15.83	16.15	15.51	15.71	15.58	16.03	18.54	20.91	22.16	16.38	23.12
HTH 0094	2	M	B	C	C	C	C	K	X	X	X	X	H	488	481	13.14	20.05	12.85	16.82	12.95	15.38	11.79	14.37	12.94	13.51	11.66	12.91	11.9	13.93	12.19	14.04	12.08	14.91	13.24	15.24	15.68	17.79	18.93	18.97	14.51	19.04
HTH 0095	3	F	B	C	C	C	C	C	X	X	X	X	X	439	441	14.45	19.52	14.67	16.74	15.68	16.16	16.03	15.91	16.19	15.66	15.92	15.42	15.37	15.03	15.23	14.92	14.98	14.41	14.95	14.96	16.61	19.59	20.74	21.44	13.91	21.46
HTH 0096	2	F	B	E	C	C	C	C	H	X	X	X	X	461	459	13.33	18.33	13.89	15.16	13.99	14.68	14.3	14.07	14.54	14.28	13.71	13.94	13.64	13.48	13.55	13.55	13.67	13.87	13.51	14.76	15.94	18.08	19.03	19.38	14.59	20.36
HTH 0097	4	M	B	C	C	C	C	C	X	X	X	X	X	466	465	14.95	18.25	15.11	15.76	14.54	14.7	14.79	14.18	14.06	13.36	13.16	13.76	12.97	14.06	13.05	14.63	14.13	15.28	14.82	16.32	17.2	20.21	22.05	21.86	15.19	21.28
HTH 0098	2	M	B	C	C	C	C	C	X	X	X	X	X	495	501	14.1	23.38	13.54	18.66	13.28	17.89	13.51	19.81	13.76	19.06	13.54	17.91	13.31	17.44	14.29	16.78	13.81	17.57	13.81	16.31	17.07	18.83	22.31	23.08	16.39	24.17
HTH 0099	1	M	B	C	E	E	C	E	X	H	H	X	H	431	431	14.84	21.19	15.86	18.78	15.81	17.7	15.37	17.07	16.4	16.22	15.41	16.13	15.34	15.5	15.87	15.37	15.03	15.96	14.53	15.96	15.33	16.29	21.81	22.15	14.99	22.16
HTH 0100	2	F	B	C	C	C	C	C	X	X	X	X	X	410	411	13.07	17.47	13.19	15.86	12.75	15.07	13.27	14.42	12.83	14.82	12.85	15.3	13.58	15.41	13.48	16.12	13.03	16.31	13.2	15.71	15.94	17.17	18.13	18.25	12.15	17.8
HTH 0101	2	F	B	C	C	C	D	D	H	X	X	H	H	433	431	15.64	21.4	14.74	18.01	15.34	16.98	15.16	16.47	14.86	15.9	14.5	15.93	13.66	15.61	13.72	15.27	13.27	15.55	13.66	15.56	15.33	18.54	21.3	21.43	15.21	22.24
HTH 0102	2	M	W	C	C	C	C	C	X	X	X	X	X	389	390	13.98	21.66	13.93	17.79	14.33	16.81	15.35	16.8	15.48	16.36	14.7	16.96	16.02	16.6	15.97	16.81	15.55	16.5	14.83	16.05	16.8	19.99	23.86	24.29	15.12	23.66
HTH 0103	1	F	W	C	C	C	C	C	X	X	X	X	X	409	408	13.54	19.7	13.91	16.68	15.21	15.23	14.85	14.86	15.11	14.58	14.48	14.56	14.72	14.31	14.52	14.77	14.3	15.08	14.04	15.14	16.35	18.81	19.13	18.81	14.73	20.31
HTH 0104	3	M	W	C	C	C	C	C	X	X	X	X	X	444	442	15.14	22.99	16.02	21.3	16.29	19.11	17.37	17.97	17.48	16.95	17.45	16.88	17.22	17.29	16.76	17.87	16.7	18.5	16.3	18.7	20.7	25.66	25.55	24.75	14.69	24.07
HTH 0105	1	M	B	C	C	C	C	E	H	X	X	X	H	458	463	15.57	23.8	15.45	21.36	15.27	19.75	14.45	18.04	14.76	17.45	14.44	17.18	13.94	16.62	14.37	16.02	14.44	15.75	14.62	16.36	18.2	18.87	22.8	23.5	15.79	25.38
HTH 0106	3	M	W	C	C	C	C	C	X	X	X	X	X	434	435	13.86	20.23	13.87	17.37	13.41	16.61	12.58	15.83	13.26	14.87	13.5	13.85	13.53	13.57	13.54	13.66	13.37	14.48	13.89	14.72	14.99	17.96	20.15	20.18	13.43	20.81
HTH 0107	2	M	B	C	C	C	C	E	X	X	X	X	H	458	455	14.63	20.84	14.12	17.85	13.5	16.37	13.73	15.9	13.92	16.15	13.19	16.1	13.7	14.88	13.34	15.71	13.72	15.42	13.9	14.98	14.83	17.29	20.41	21.42	16.76	22.11
HTH 0108	1	M	B	C	C	C	C	C	X	X	X	X	X	454	455	15.04	20.23	15.65	18.46	14.72	18.08	15.03	17.47	15.57	17.71	15.03	17.11	15.39	17.3	15.75	17.13	14.43	16.71	14.55	16.57	16.91	19.22	22.33	23.81	17.62	25.38
HTH 0109	1	F	B	C	C	C	C	C	X	X	X	X	X	424	426	13.2	18.51	13.45	16.1	13.92	16.02	13.86	15.31	13.9	14.94	13.4	14.97	12.85	14.98	12.22	14.79	13.48	14.33	13.07	15.37	16.43	19.04	19.69	20.22	14.25	20.53
HTH 0110	2	M	B	C	C	C	E	C	X	X	X	H	X	480	475	11.02	18.95	11.17	16.08	10.42	15.82	10.31	15.59	10.95	15.44	11.78	14.93	11.72	14.71	12.93	14.54	12.11	14.24	12.02	14.3	14.98	17.91	20.42	20.59	12.82	21.76
HTH 0111	2	M	B	C	C	C	E	C	X	X	X	H	X	508	513	13.13	21.31	13.06	17.48	12.81	16.27	13.14	15.51	12.94	14.94	13.65	14.9	13.71	14.66	14.12	15.18	14.65	15.53	13.95	14.79	15.88	17.3	20.55	21.55	15.02	21.94
HTH 0112	3	M	W	E	C	C	D	D	H	X	X	Y	Y	423	423	12.75	21.38	13.69	17.35	13.97	16.01	13.91	15.13	13.8	15.13	14.42	15.66	14.7	15.62	14.62	16.41	14.19	17.21	13.35	16.84	18.38	21.56	22.27	21.71	12.15	21.21
HTH 0113	1	M	W	E	C	C	C	C	H	X	X	X	X	474	465	15.42	22.68	14.78	19.53	15.05	18.55	16.07	18.54	17.1	19.03	17.52	18.96	17.6	19.15	17.8	19.59	17.05	19.4	16.89	18.66	19.86	22.79	23.72	23.71	15.47	23.72
HTH 0114	1	F	B	E	C	C	C	C	H	X	X	X	X	401	398	12.94	18.99	13.99	17	14.29	15.85	14.25	14.97	13.72	14.5	14.39	14.36	14.52	14.26	14.74	14.34	14.93	14.38	14.94	15.57	16.72	19.74	21.42	22.01	15.8	23.47
HTH 0115	1	M	B	E	C	C	D	D	H	X	X	A	A	454	448	13.77	20.45	13.68	17.09	13.24	15.75	13.84	14.8	14.3	14.05	14.24	13.88	14.45	13.62	13.78	14.04	13.84	14.67	13.47	15.92	17.31	20.09	20.89	20.92	14.73	21.7
HTH 0116	3	M	W	E	C	C	D	D	H	X	X	H	H	480	474	16.68	22.79	16.27	19.13	15.16	18.31	16.41	17.36	16.69	18.71	16.87	17.3	16.74	17.38	16.53	16.95	17.16	17.81	16.75	19.23	18.42	22.06	25.81	25.42	18.64	25.97
HTH 0117	1	M	B	G	C	C	E	E	H	X	X	H	H	448	457	13.57	18.32	13.55	15.07	12.84	13.86	12.62	13.29	11.84	11.73	11.93	12.28	12.57	12.32	12.85	12.55	12.2	12.47	12.87	12.97	13.57	15.87	18.16	19.07	14.54	19.18
HTH 0118	3	M	W	G	C	C	D	C	H	X	X	H	X	468	463	15.43	20.07	15.56	17.82	16.17	16.49	15.93	16.02	15.56	15.26	15.41	16.06	14.08	16.93	14.45	16.73	14.97	17.62	14.62	17.99	18.67	21.23	21.69	20.99	13.6	20.04
HTH 0119	3	F	W	C	C	C	K	K	X	X	X	H	H	381	381	13.8	18.24	13.83	14.83	14.34	13.56	14.11	12.45	14.06	12.25	14.08	12.36	13.82	12.63	13.58	13.99	12.98	14.72	13.37	15.48	17.22	19.82	21.75	21.26	15.13	21.7
HTH 0120	3	M	B	E	C	C	E	E	H	X	X	Y	H	467	475	15.09	21.86	14.54	19.82	14.75	18.93	15.53	18.73	15.75	18.55	15.4	18.52	15.88	19.07	15.36	19.25	16.34	20.5	15.77	20.67	22.36	23.97	24.16	24.39	15.22	24.58
HTH 0121	2	M	B	E	C	C	C	D	H	X	X	X	A	455	452	14.73	22.64	16.76	19.09	16.67	17.51	16.26	17.58	15.05	16.64	15.96	15.88	15.46	15.34	14.12	15.65	14.88	16.32	14.75	16.47	17.29	21.93	22.58	22.19	14.04	22.96
HTH 0122	2	M	W	E	C	C	D	D	H	X	X	H	H	474	473	16.15	22.53	15.87	18.22	15.69	16.31	14.6	16.34	15.29	14.99	14.53	15.06	15.87	15.59	16.04	16.7	15.37	16.44	14.5	17.49	18.57	22.04	24.24	23.97	17.12	22.97
HTH 0123	2	M	W	E	C	C	C	C	H	X	X	X	X	450	444	16.54	24.94	16.49	20.67	16.96	18.68	17.94	17.11	18.04	16.99	17.12	17	17.46	16.41	17.06	17.11	16.42	19.23	16.93	19.4	20.78	22.87	26.07	26.31	18.24	27.26
HTH 0124	1	F	B	G	C	C	C	C	H	X	X	X	X	421	420	12.87	19.04	13.96	16.33	14.7	16.54	14.86	16	13.53	16.33	14.46	16.06	14.15	16.33	14.12	16.72	14.61	16.22	14.39	16.1	17.08	19.81	20.68	20.79	12.18	21.94
HTH 0125	4	M	W	E	C	C	C	C	H	X	X	X	X	415	414	15.19	21.48	15.07	17.67	15.21	15.57	14.86	14.7	14.5	14.25	13.97	14.02	13.06	13.7	13.42	13.23	13.93	13.82	14.66	14.38	15.12	18.38	22.37	21.31	17.16	21.53
HTH 0126	2	M	W	E	C	C	E	E	H	X	X	H	H	456	455	14.65	21.41	14.57	18.65	14.99	16.75	14.7	16.37	14.54	16.08	15.19	16.16	14.53	16.06	14.33	15.84	14.39	17.09	14.9	17.31	16.56	19.37	20.99	21.39	14.67	21.87
HTH 0127	2	M	B	G	C	C	C	C	H	X	X	X	X	484	481	13.62	22.51	14.19	19.05	13.16	18.43	13.29	17.1	13.07	17.05	12.29	16.59	11.92	17.71	12.13	18.51	12.6	17.3	12.59	16.7	17.49	19.88	21.61	21.88	14.21	22
HTH 0128	2	M	B	G	C	C	D	D	H	X	X	H	H	474	468	14.37	21.42	15.21	17.31	15.36	16.41	14.92	16.07	15.51	15.72	16.38	15.69	15.62	17.01	15.93	16.4	15.32	17.47	14.86	16.75	17.09	20.39	22.58	22.45	15.43	21.97
HTH 0129	3	M	W	E	C	C	C	D	H	X	X	X	H	473	477	13.92	20.94	14.43	16.77	14.72	15.31	15.89	15.31	16.84	15.62	16.16	14.91	15.11	14.76	14.68	15.28	13.51	15.72	13.95	16.68	16.95	21.12	21.48	21.83	17.29	25
HTH 0130	1	M	B	E	C	C	E	C	H	X	X	H	X	477	474	12.98	20.7	13.14	17.62	13.56	15.84	14.24	15.41	15.52	15.02	14.65	14.75	13.69	14.86	14.71	14.39	13.5	15.21	13.83	16.22	17.34	18.97	21.72	21.28	13.07	21.38
HTH 0131	1	M	W	E	E	E	C	C	H	H	H	X	X	465	466	14.74	24.49	15.08	20.81	15.04	18.95	14.59	17.74	15.28	17.45	15.13	17.72	14.79	17.37	14.15	17.53	13.78	17.05	14.7	21.2	18.76	17.85	24.58	26.48	13.28	25.47
HTH 0132	3	M	B	E	C	C	C	C	H	X	X	X	X	453	452	13.13	21.06	14.09	17.67	13.95	17.17	14.13	16.05	15.09	15.29	14.17	15.16	14.17	15	14	14.05	13.92	15.01	14	15.5	16.38	19.29	21	21.97	14.31	23.18
HTH 0133	3	M	W	E	C	C	G	E	H	X	X	H	H	465	463	16.14	23.32	16.63	19.63	16.2	17.69	16.87	17.54	17.21	16.77	17.12	17	16.09	17.56	16.71	17.61	17.54	18.49	15.86	18.5	21.47	23.6	26.53	25.43	14.98	25.55
HTH 0134	3	M	B	E	C	C	C	C	H	X	X	X	X	453	453	15.37	22.01	14.91	18.69	14.02	17.33	13.71	15.72	13.83	15.54	13.45	15.23	13.84	15.1	14.15	15.75	14.58	16.6	13.58	18.21	19	21.58	23.02	21.77	16.58	24.45
HTH 0135	2	M	B	E	C	C	E	E	H	X	X	Y	Y	471	462	15.17	21.7	14.89	18.92	14.76	16.65	14.41	15.59	13.65	14.99	13.71	16.08	12.6	15.64	13.01	15.95	13.5	16.38	14.72	16.28	18.01	20.69	22.67	22.94	13.85	22.13
HTH 0136	1	M	W	E	C	E	E	C	H	X	H	Y	X	456	468	13.69	22.59	13.95	19.76	13.84	17.4	14.46	16.85	14.02	16.63	14.64	16.52	14.56	15.96	14.23	16.3	14.57	16.38	14.57	16.73	17.07	18.48	21.85	23.48	14.77	23.34
HTH 0137	2	M	W	E	C	C	G	E	H	X	X	H	H	462	463	15.54	22.04	15.7	19.74	15.92	18.95	16.11	18.55	16.66	18.61	16.5	18.33	17.15	17.52	16.36	17.13	16.86	17.03	16.45	17.33	16.52	19.59	23.19	24.02	15.79	24.5
HTH 0138	1	M	B	G	E	E	C	D	H	H	H	X	H	452	451	14.48	22.04	15.69	19.37	16.33	17.62	15.33	16.75	15.22	16.33	15.15	16.21	15.4	16.34	15.59	16.93	16.04	17.1	15.78	18.14	19.33	22.51	23.34	23.72	16.8	25.82
HTH 0139	1	M	W	C	E	E	C	C	X	H	H	X	X	467	465	16.75	21.04	16.64	18.98	17.4	18.23	18.39	17.68	18.62	17.2	17.77	17.59	17.85	17.44	17.37	17.59	16.97	17.28	16.88	17.5	18.09	19.8	22.52	24.34	16.61	24.11
HTH 0140	3	M	W	E	C	C	E	G	H	X	X	H	H	449	446	15.56	22.59	15.67	18.29	15.69	17.08	15.54	16.4	15.35	15.46	15.67	15.38	14.92	15.9	15.73	16.29	15.62	17.47	15.96	17.87	19.4	22.4	23.9	23.34	16.24	23.2
HTH 0141	3	M	W	G	C	C	C	C	H	X	X	X	X	431	431	14.1	21.57	14.67	17.5	14.55	16.49	14.9	15.5	15.13	15.88	13.75	16.58	14.5	15.44	14.82	15.79	14.14	16.62	14.61	16.56	19.24	22.78	24.92	24.42	15.2	23.07
HTH 0142	1	M	B	C	C	C	C	C	X	X	X	X	X	404	404	14.91	19.32	15.13	16.55	15.13	15.89	14.78	14.87	15.85	14.9	15.47	14.86	15.74	14.93	15.86	16.64	16.09	16.66	15.75	16.54	18.96	21.51	21.74	21.17	12.47	22.42
HTH 0143	2	M	W	E	E	E	E	C	H	H	H	H	X	470	470	15.79	22.39	16.02	18.66	16	17.43	16.18	17.4	17.24	17.28	16.66	17.56	15.66	18.47	14.4	18.7	14.7	18.68	14.03	18.68	21.59	24.42	24.61	23.45	15.3	24.39
HTH 0144	2	M	B	E	C	C	G	E	H	X	X	Y	H	445	449	14.41	21.29	13.75	18.19	14.33	15.46	13.37	14.99	13.48	14.71	13.4	14.53	16.77	16.06	13.11	15.26	13.79	15.55	13.21	15.2	15.05	18.48	21.37	21.83	14.34	21.42
HTH 0145	2	M	W	E	C	C	E	D	H	X	X	H	H	413	415	14.43	20.84	14.85	17.84	15.53	16.33	15.19	15.71	15.75	15.95	15.39	15.58	15.1	15.58	15.35	16.7	15.8	18.02	15.08	17.92	18.78	20.98	21.84	21.06	13.14	21.33
HTH 0146	4	F	B	C	C	C	D	D	X	X	X	Y	Y	461	464	14.04	19.86	16.39	17.25	17.4	15.44	16.77	14.61	16.56	13.73	16.94	13.36	16.18	13.53	14.98	13.75	15	14.29	14.64	14.78	16.22	19.28	20.99	21.53	15.84	22.8
HTH 0147	3	M	W	C	C	C	C	C	X	X	X	X	X	435	440	15.26	24.07	16.31	20.48	16.72	19.64	16.78	19.02	17.14	19.1	17.14	18.73	17.82	19.06	18.34	19.54	17.89	20.25	17.69	20.1	21.43	23.3	25.74	24.46	15.33	24.15
HTH 0148	2	M	W	E	E	E	C	K	H	H	H	X	Y	438	429	14.66	18.89	14.78	16.36	15.02	16.06	15.34	15.5	15.59	15.61	15.51	15.37	16	15.16	15.39	15.96	15.74	15.81	15.83	16.7	18.44	21.65	22.01	22.02	15.2	21.68
HTH 0149	2	M	W	E	E	E	C	C	H	H	H	X	X	486	483	16.01	22.3	15.23	19.3	15.03	18.11	15.67	17.5	16.46	17.46	16.67	17.68	16.28	17.82	17.17	17.49	16.56	17.19	16.19	17.16	18.21	21.15	23.97	23.99	15.54	24.48
HTH 0150	2	M	W	E	C	C	C	C	H	X	X	X	X	424	426	15.3	21.5	14.92	18.63	14.95	16.63	14.68	15.18	14.73	15.7	14.57	15.53	15.04	15.33	15.15	15.53	14.4	16.25	15.01	16.52	16.96	18.97	21.25	21.6	14.04	20.87
HTH 0151	2	M	W	G	C	C	D	D	H	X	X	Y	Y	482	474	14.54	22.58	15.38	18.95	15.67	17.15	16.19	16.46	15.63	16.48	15.67	15.68	16.02	15.83	15.74	16.48	15.28	17.3	15.14	18.1	19.05	22.29	24.67	23.55	16.16	24.13
HTH 0152	1	M	B	G	C	C	C	C	H	X	X	X	X	455	449	14.46	21.46	14.19	17.63	15.23	16.12	15.66	14.77	15.94	14.09	14.17	14.25	14.09	15.22	14.18	15.68	14.2	15.96	13.57	17.19	19.15	21.19	21.23	22.11	14.49	23.16
HTH 0153	2	M	W	E	E	E	G	K	H	H	H	Y	Y	457	452	16.13	21.49	15.74	18.67	16.05	17.4	16.41	17.43	16.73	16.73	16.33	17.38	16.37	17.93	16.65	18.32	16.37	19.1	16.76	19.65	20.57	23.27	23.98	24.22	16.49	24.25
HTH 0154	1	M	W	G	C	C	C	C	H	X	X	X	X	416	426	14.97	21.09	15.27	17.65	16.1	16.23	16.09	14.77	16.29	14.34	15.29	14.49	15.34	14.98	15.35	15.14	15.36	15.65	14.71	14.71	15.66	17.13	22.05	21.92	14.79	22.41
HTH 0155	3	M	W	G	C	C	C	C	H	X	X	X	X	471	463	16.67	23.42	16.66	20.72	16.63	20.62	16.25	20.43	16.7	20.37	16.88	20.44	16.66	20.05	16.67	20.48	16.67	19.85	16.71	19.3	20.59	24.3	25.8	25.1	14.36	24.86
HTH 0156	3	F	W	E	C	C	E	E	H	X	X	H	H	420	418	14.19	19.77	14.69	17.73	14.9	16.72	14.83	15.87	15.38	16.25	15.84	16.1	15.42	16.4	15.17	16.09	14.56	16.18	14.95	16.12	17.6	19.57	20.66	20.69	15.21	21.55
HTH 0157	2	M	W	C	C	C	C	C	X	X	X	X	X	432	432	16.4	21.88	15.92	19.68	16.1	18.05	15.75	18.04	15.64	17.72	15.66	17.53	15.57	17.56	15.72	18.21	15.3	18.15	15.84	18.98	21.73	24.74	25.55	24.88	17.13	25.42
HTH 0158	3	M	W	E	C	C	D	D	H	X	X	Y	Y	417	416	17.1	24.89	17.12	21.69	17.59	20.49	16.94	19.75	17.57	19.51	17.59	20.03	16.71	19.16	17.03	19.13	16.94	17.85	16.23	17.41	19.4	24.81	26.83	26	16.15	25.5
HTH 0159	2	M	B	G	C	C	D	D	H	X	X	Y	H	487	492	16.09	22.85	16.27	18.52	15.81	17.22	16.77	17.19	17.05	17.22	14.49	17.3	14.97	17.5	14.38	17.62	15.02	18.87	16.52	20.53	21.93	24.57	24.8	26.13	16.32	27.36
HTH 0160	2	M	B	E	C	C	D	D	H	X	X	H	A	483	481	14.08	22.26	14.53	19.06	15.1	17.45	15.53	16.89	16.51	15.53	15.43	15.06	15.93	15.98	15.33	16.03	14.79	15.45	14.86	15.79	16.98	18.65	21.9	21.27	15.56	21.68
HTH 0161	2	F	B	E	C	C	C	D	H	X	X	X	H	416	415	13.68	19.36	14.52	16.81	15.28	16.12	16.71	15.91	15.54	15.08	14.17	15.18	14.39	14.3	14.48	13.61	14.25	13.51	13.93	12.97	13.62	16.32	18.18	18.85	16.33	20.34
HTH 0162	1	F	W	C	E	E	C	C	X	H	H	X	X	436	431	14.32	21.54	14.11	18.69	14.18	17.55	15.26	16.85	15.58	15.9	15.59	15.52	15.41	14.63	15.07	14.7	15.11	14.97	14.73	15.5	16.37	19.54	20.3	20.71	16.63	20.96
HTH 0163	2	M	B	E	C	C	C	C	H	X	X	X	X	471	471	13.74	20.47	13.86	18.01	14.49	16.78	13.44	15.77	13.15	15.44	13.73	15.18	13.34	15.68	13.27	16.64	13.94	17.96	14.62	19.03	21.18	24.01	25	23.05	13.51	22.79
HTH 0164	3	M	B	E	C	C	C	C	H	X	X	X	X	454	458	15.07	23.08	15.16	18.16	14.7	16.4	14.36	15.76	14.61	15.3	14.78	15.14	15.05	15.2	14.61	15.14	14.35	16.29	15.2	17.87	18.86	21.41	23.35	23.05	14.56	23.07
HTH 0165	1	M	W	C	C	C	D	D	X	X	X	H	H	434	441	14.14	23.09	13.81	19.9	14.69	18.5	15.49	18.4	16.08	17.82	15.59	18.06	16.13	17.69	15.45	17.42	14.69	17.52	14.7	17.91	18.77	21.3	24.72	23.76	14.51	23.03
HTH 0166	3	M	W	G	C	C	E	E	H	X	X	H	H	439	440	13.27	21.72	14.13	18.93	15.04	17.4	14.46	18.05	15.24	17.9	15.28	17.49	15.48	17.61	15.8	18.02	14.6	18.03	14.04	17.38	19.09	23.06	22.98	23.26	14.15	23.18
HTH 0167	2	M	W	E	E	E	G	G	H	H	H	Y	H	508	500	15.72	22.3	15.81	19.98	16	18.88	15.77	17.84	16.48	17.43	16.19	17.76	16.05	18.15	16.3	17.73	14.49	17.79	14.27	18.56	18.86	22.89	22.67	22.99	16.65	24.27
HTH 0168	2	M	W	E	E	G	D	C	H	H	H	H	X	462	458	16.4	23.48	15.17	20.16	15.36	19.36	14.69	18.22	15.37	17.52	15.19	16.92	15.5	17.26	14.77	17.18	15.11	17.84	16.37	18.11	19.18	21.68	22.88	23.31	16.57	23.08
HTH 0169	1	M	W	E	K	K	C	C	H	H	H	X	X	457	465	13.69	20.24	13.22	16.49	13.33	16	13.46	16.48	13.96	13.95	14.28	13	12.76	14.12	13.15	13.38	12.58	14.07	13.73	14.33	14.97	18.72	21.99	21.27	12.9	20.66
HTH 0170	1	M	W	G	E	E	D	C	H	H	H	H	X	477	472	16.11	23.71	16.07	20.7	16.25	20.08	16.67	20.04	17.03	19.03	17.58	18.6	17.08	18.92	16.76	19.04	15.8	18.38	15.48	18.76	19.18	22.21	24.48	24.1	13.78	24.21
HTH 0171	2	M	W	E	C	C	C	C	H	X	X	X	X	439	441	14.58	22.47	14.55	18.34	14.61	17	14.9	17.24	14.67	15.54	14.83	15.29	14.65	14.75	14.73	14.43	14.68	14.94	15.25	15.52	16.65	20.53	21.75	21.91	13.52	22.22
HTH 0172	3	M	W	E	C	E	E	E	H	X	H	H	H	507	505	13.98	19.2	14.37	16.2	15.04	15.49	16.08	14.9	15.69	14.35	14.34	14.18	13.81	14.1	13.53	14.22	13.77	14.14	14.82	14.98	16.52	20.49	22.44	21.83	14.26	21.07
HTH 0173	1	M	W	E	C	C	E	C	H	X	X	H	X	412	416	15.24	20.16	14.79	19.02	14.79	17.57	14.52	16.61	14.84	16.11	14.49	15.35	14.3	15	14.42	15.81	13.94	15.93	13.93	16.51	18.22	20.7	22.03	22.33	15.8	21.87
HTH 0174	2	M	W	E	C	C	C	C	H	X	X	X	X	440	436	15.13	23.12	14.91	19.04	15.09	18.45	15.72	18.38	16.88	17.73	16.7	18.11	16.35	17.81	16.4	17.93	15.64	18.35	15.85	18.36	19.33	20.91	22.96	22.4	16.08	24
HTH 0175	2	M	W	E	C	C	G	G	H	X	X	A	A	471	467	14.02	22.11	14.37	18.97	14.96	16.86	14.58	16.91	14.65	16.09	14.08	16.79	14.67	16.25	15.01	16.54	15.13	16.45	15	17.25	18.64	22.7	24.43	24.53	18.67	24.31
HTH 0176	2	M	B	G	E	E	G	K	H	H	H	H	H	481	478	14.34	20.75	15.29	17.34	15.06	16.01	15.4	15.09	15.79	14.95	16.05	15.03	14.98	15.2	14.73	15.61	14.77	16.27	14.84	16.14	18.34	21.79	22.67	22.2	14.97	21.72
HTH 0177	1	M	B	E	E	C	C	C	H	H	X	X	X	512	514	15.01	22.3	14.58	18.44	14.52	17.88	14.33	18.21	14.8	17.4	15	17.59	14.98	17.9	14.26	16.62	13.36	16.44	13.99	17.05	18.54	20	21.31	21.81	13.92	22.38
HTH 0178	1	F	W	E	C	E	C	C	H	X	H	X	X	439	434	15.22	19.03	15.41	17.06	16.25	16.74	16.7	15.58	17.69	15.99	16.21	16.53	15.21	16.41	16.69	17.44	15.69	17.49	16.52	18.53	20.15	22.36	23.87	21.26	15.27	20.63
HTH 0179	1	M	W	E	E	E	C	C	H	H	H	X	X	456	457	15.96	22.47	15.53	19.26	15.21	19.25	16.72	18	17.18	17.39	16.99	17.76	16.17	18.38	16.03	18.94	15.87	18.94	16.15	18.51	20.83	25.13	26.57	25.69	15.49	24.79
HTH 0180	3	M	W	C	E	E	D	D	X	H	H	H	H	452	448	15.95	24	16.43	19.33	15.77	18.57	16.77	17.83	16.58	17.69	16.35	17.96	15.74	18.47	16.42	19	15.21	20.68	14.85	21.57	22.99	25.62	28.45	27.81	15.15	26.14
HTH 0181	3	M	W	C	C	C	C	D	X	X	X	X	H	448	450	15.51	22.12	16.28	19.27	15.56	17.25	16.02	16.88	16.29	16.46	16.32	16.86	16.64	17.7	16.33	18.39	15.6	18.76	15.27	19.14	20.43	23.59	25.09	25.43	15.81	25.42
HTH 0182	2	F	B	C	C	C	C	C	X	X	X	X	X	415	411	13.49	19.08	13.3	15.37	13.51	15.13	12.67	13.89	13.04	13.58	13.32	12.5	14.14	12.34	13.95	12.7	13.65	13.2	14.51	13.57	15.41	17.27	17.85	18.5	14.93	18.26
HTH 0183	3	M	W	C	C	C	C	C	X	X	X	X	X	474	472	15.39	22.27	15.39	17.86	15.3	17.62	14.9	16.46	16.3	15.99	17.17	15.87	15.96	15.42	15.97	15.38	15.49	16.3	15.03	17.8	20.44	24.06	24.85	24.54	17.45	25.26
HTH 0184	2	M	W	E	G	K	D	E	H	H	H	H	H	432	427	16.27	22.59	15.89	18.72	16.21	16.61	16.2	15.43	15.93	15.16	15.78	15.11	15.73	15.22	16.47	15.05	15.83	16.46	15.3	16.89	18.53	21.32	23.63	23.85	16.59	22.97
HTH 0185	2	M	B	G	C	C	D	D	H	X	X	H	H	486	492	16.04	22.66	16.1	18.51	16.06	17.2	16.97	17.31	16.47	17.18	15.18	17.63	15.67	17.57	14.69	17.91	15.06	18.89	16.04	20.58	21.97	24.46	24.9	26.13	16.68	27.82
HTH 0186	2	M	B	G	C	C	C	E	H	X	X	X	A	483	481	14.01	22.23	14.61	18.98	15.03	17.42	15.5	16.89	16.66	15.76	15.54	15.11	15.91	16.21	15.39	16.11	14.86	15.6	14.44	15.85	16.97	18.92	21.98	21.55	15.49	21.31
HTH 0187	2	F	B	E	C	C	C	C	H	X	X	X	X	416	416	13.5	19.23	14.75	16.64	15.3	16.09	15.65	15.94	15.78	15.18	14.14	15.05	14.54	14.37	14.44	13.54	13.55	13.46	14.24	12.98	13.39	16.26	18.17	18.94	16.65	20.57
HTH 0188	3	M	W	E	E	C	C	C	H	H	X	X	X	451	459	14.32	20.38	15.24	18.37	15.72	17.96	16.06	17.52	15.9	17.05	15.99	17.56	15.75	17.95	16.22	18.52	15.97	17.74	15.33	17.03	17.9	21.64	22.21	22.92	13.43	23.33
HTH 0189	2	M	W	E	E	E	C	C	H	H	H	X	X	443	438	14.37	20.02	15	17.4	15.88	16.75	15.6	15.64	15.67	15.53	15.78	15.75	15.45	16.15	15.33	15.75	15.95	15.88	15.71	16.43	16.47	19.15	20.61	21.22	15.76	21.5
HTH 0190	2	F	B	E	C	C	C	C	H	X	X	X	X	435	439	14.22	21.71	13.81	19.46	14.24	17.95	14.32	15.74	13.87	15.24	13.33	15.18	13.32	14.46	13.44	15.4	13.78	16.59	14.38	16.43	17.58	20.44	21.74	21.71	15.02	23.05
HTH 0191	2	M	W	C	C	C	D	D	X	X	X	H	H	421	419	13.23	19.76	14.21	17.03	15.2	15.85	14.2	15.86	15.05	16.01	14.58	16.27	14.56	15.68	13.81	15.95	13.89	16.24	14.38	17.16	18.24	21.72	23.3	23.04	13.49	22.71
HTH 0192	1	F	W	E	E	E	D	C	H	H	H	H	X	408	407	13.56	20.02	13.65	16.68	14.12	15.23	13.9	14.05	14.09	12.03	14.4	11.79	13.43	12.45	12.63	13.14	14.38	14.1	13.96	15.77	18.9	21.96	20.15	20.29	15.11	20.95
HTH 0193	2	M	B	E	C	C	C	C	H	X	X	X	X	497	504	16.33	22.86	15.43	18.69	15.33	17.35	15.81	16.82	15.01	16.59	17.19	16.68	16.16	16.88	14.23	16.27	14.14	16.21	15.08	15.89	16.47	19.71	22.66	24.26	19.26	26.94
HTH 0194	2	M	W	E	E	C	E	E	H	H	X	H	H	470	462	14.57	19.97	14.66	15.95	14.31	14.71	14.29	13.73	14.22	13.08	14.02	12.48	14.42	13.79	14	14.34	14.14	14.64	13.93	15.81	16.28	18.44	20.73	21.11	12.66	20.95
HTH 0195	1	M	W	E	C	C	C	C	H	X	X	X	X	456	458	16.88	23.44	15.55	19.82	14.37	18.38	14.24	17.89	14.32	17.43	15.5	17.36	14.57	17.2	15.28	17.94	14.99	18.32	15.02	17.63	18.82	21.6	22.22	21.22	14.98	22.31
HTH 0196	2	M	B	E	C	C	C	D	H	X	X	X	H	476	474	14.45	20.64	13.63	17.34	13.91	14.95	14.07	14.02	13.06	13.07	12.7	13.29	13.63	13.13	13.45	13.89	13.72	14.09	13.35	14.25	14.23	16.92	20.31	21.19	14.04	22.07
HTH 0197	4	M	W	C	E	C	C	C	X	H	X	X	X	457	460	15.58	19.64	15.97	16.36	15.84	17.15	15.45	15.86	16.19	15.91	16.58	16.01	16.12	16.31	16.21	16.76	15.64	16.74	16.31	19.2	16.95	22.32	23.66	23.8	14.7	23.45
HTH 0198	2	F	B	E	C	C	C	C	H	X	X	X	X	385	384	13.02	19.01	13.54	16.58	14.27	15.88	14.37	15.14	14.47	14.56	14.93	14.06	14.65	13.79	14.33	13.54	14.06	13.7	13.12	13.78	14.38	16.92	19.04	20.31	15.22	19.89
HTH 0199	1	M	W	E	E	E	D	C	H	Y	Y	H	X	432	433	13.9	20.46	14.3	17.84	14.12	17.05	13.82	16.51	13.51	16.08	14.23	15.98	13.86	16.15	14.38	17.06	14.87	17.21	14.83	18.76	20.01	23.22	24.6	23.15	15.49	22.31
HTH 0200	2	M	W	G	C	C	D	C	H	X	X	Y	X	426	428	14.82	20.97	15.56	19.03	15.88	18.46	15.15	18.07	15.38	17.73	15.54	17.28	15.17	16.5	14.03	17.28	13.74	17.37	13.59	17.29	19.06	22.07	22.97	22.03	13.21	21.63
HTH 0201	2	F	W	G	C	C	D	E	Y	X	X	H	H	375	375	13.54	21.16	14.24	17.88	14.53	16.94	14.46	15.76	15	16.15	15.06	16.35	15.27	17.02	15.17	17.55	14.7	17.45	14.99	17.66	17.44	19.4	21.54	21.41	12.61	20.36
HTH 0202	4	M	W	E	C	C	E	D	H	X	X	Y	Y	462	460	15.94	21.66	15.71	19.1	15.74	17.4	15.61	17.32	15.07	16.74	15.88	16.87	14.92	16.38	15.96	16.57	15.57	17.86	16.01	19.3	20.01	22.3	23.7	23.82	14.95	24.61
HTH 0203	3	M	B	C	C	C	C	C	X	X	X	X	X	487	483	15.06	21.61	14.26	18.01	14.98	16.73	14.31	15.66	14.54	16.47	14.14	15.85	13.88	15.61	14.01	16	14.84	16.23	14.53	16.43	16.4	18.95	22.07	22.84	17.2	23.46
HTH 0204	1	M	B	E	C	C	C	C	H	X	X	X	X	478	479	14.6	20.56	14.41	17.25	13.46	16.83	13.95	15.75	13.54	15.65	14.01	14.71	13.64	14.67	14.39	15.06	14.52	16.06	14.22	16.41	16.29	18.09	19.86	21.48	17	22.62
HTH 0205	2	F	W	G	C	C	E	E	H	X	X	Y	Y	420	421	14.28	19.04	13.98	15.3	13.95	14.3	14.36	12.94	13.87	12.46	13.96	12.14	13.3	12.24	13.4	12.12	13.16	12.71	13.66	12.74	13.48	16.3	17.75	19.21	15.83	19.5
HTH 0206	3	M	W	C	E	E	D	D	X	H	H	H	A	465	460	15.25	25.51	17.46	22.29	18.29	21.6	19.42	21.35	20	21.9	19.86	22.52	20.02	22.19	20.05	22.81	19.55	23.49	18.47	22.21	21.54	24.12	24.82	25.79	17.1	26.39
HTH 0207	2	M	W	C	E	G	C	C	X	H	H	X	X	469	469	15.22	22.09	15.62	18.91	16.27	17.42	16.37	16.6	17.1	16.56	17.56	16.74	17.4	17.24	17.61	18.4	17	19.99	16.18	19.82	20.74	23.6	25.28	25.32	17.89	26.08
HTH 0208	1	M	B	E	C	C	C	C	H	X	X	X	X	490	484	13.96	19.75	13.47	16.65	12.15	14.82	12.03	14.11	11.13	13.02	12.88	12.66	11.4	12.31	11.29	12.61	12.1	13.34	12.08	13.64	14.33	16.31	19.25	20.16	15.16	20.93
HTH 0209	1	F	B	E	C	C	C	C	H	X	X	X	X	398	391	14.37	20.06	14.45	18.07	14.84	17.21	15.19	16.44	15.16	16.35	15.39	16.88	15.34	16.75	14.95	17.06	14.95	17.5	15.79	17.2	19.4	22	22.96	22.91	16.46	23.43
HTH 0210	2	M	B	E	C	C	E	E	H	X	X	H	H	466	462	14.04	22.73	14.06	18.17	14.66	16.4	14.44	15.2	13.41	14.41	14.7	14.52	14.54	14.47	14.47	13.68	13.57	14.68	14.88	14.98	16.14	19.07	20.92	21.54	15.6	22.16
HTH 0211	2	M	W	C	C	C	C	C	X	X	X	X	X	43	438	16.72	23.05	16.51	20.25	16.52	18.1	15.21	17.25	16.5	15.93	14.88	15.65	15.25	15.45	14.54	15.74	15.79	15.8	15.94	16.22	16.63	19.25	22.65	23.76	16.65	24.52
HTH 0212	2	M	W	E	G	E	C	C	H	H	H	X	X	436	438	15.01	21.95	14.97	19.31	15.29	18.58	15.23	18	15.46	17.98	15.76	17.97	16.26	18.33	16.36	18.6	16.11	18.9	16.45	18.61	19.07	21.74	24.93	23.39	14.96	22.28
HTH 0213	2	M	B	E	C	C	K	E	H	X	X	H	H	487	480	13.88	20.88	14.22	17.94	14.33	17.38	14.56	15.22	15.31	14.66	13.57	14.73	14.23	15.16	14.36	15.62	14.25	16.44	14.15	17.33	18.91	21.61	21.73	23.02	15.71	24.93
HTH 0214	3	M	W	C	C	C	C	C	X	X	X	X	X	448	451	15.55	20.37	15.69	18.13	15.49	16.59	14.62	15.96	15.98	15.67	15.73	15.8	16.1	16.91	15.57	17.99	15.26	18.28	15.96	18.89	20.65	24.05	26.07	26.01	13.88	25.69
HTH 0215	1	M	W	G	E	E	D	E	H	H	H	H	H	530	533	16.28	22.83	16.75	19.71	17.35	18.39	17.65	17.67	16.78	18.8	17.02	19.07	17.29	19.7	16.91	20.27	17.4	20.33	16.08	20.26	19.92	20.53	22.52	23.43	16.6	24.21
HTH 0216	2	M	W	E	E	E	E	E	H	H	H	H	H	460	463	17.64	25.39	18.18	22.49	18.33	21.25	17.85	20.94	17.12	20.2	17.21	20.26	18.25	20.53	18.33	20.72	18.67	20.04	18.18	20.87	22.87	25.59	25.63	24.53	16.45	24.27
HTH 0217	2	M	B	E	C	C	D	K	H	X	X	H	H	445	447	12.9	21.7	12.85	19.61	10.82	17.77	12.72	15.64	10.45	15.53	9.94	15.31	10.48	15.47	10.78	15.24	11.42	16.45	10.57	17.12	19.2	21.92	23.64	24.55	14.76	25.86
HTH 0218	4	M	W	C	C	C	E	E	X	X	X	Y	Y	466	465	13.78	21.33	15.33	18.11	15.57	16.88	14.86	17.08	14.97	16.58	15.4	17.5	14.72	17.47	14.7	17.41	15.53	17.82	14.73	18.08	19.81	24.69	25.48	24.64	14.08	24.77
HTH 0219	2	M	W	C	E	E	D	D	X	H	H	H	H	472	468	14.72	20.66	15.3	18.78	16.11	18.32	15.81	17.59	15.82	16.66	15.46	15.9	14.62	16.77	14.92	17.1	15.37	17.26	15.56	17.61	20.5	24.33	25.13	25.18	16.72	26.31
HTH 0220	2	M	W	G	C	C	C	D	H	X	X	X	Y	463	459	14.58	20.57	14.77	18.3	14.61	17.02	15.05	16.69	15.04	16.74	14.56	15.96	14.54	16.13	14.66	16.5	14.96	17.02	14.84	17.79	19.6	22.38	23.35	22.11	13.36	21.63
HTH 0221	3	M	B	G	C	C	C	C	H	X	X	X	X	434	436	14.7	22.8	14.87	18.32	14.72	15.68	14.44	14.32	15.14	13.78	14.47	13.68	15.13	13.33	14.32	13.93	14.17	14.56	14.99	14.83	14.94	17.6	19.32	20.51	13.92	21.95
HTH 0222	2	F	W	C	E	E	C	D	X	Y	Y	X	Y	450	448	13.3	19	13.59	15.79	15.21	14.86	14.84	14.62	16.3	14.76	15.97	15.04	15.62	15.18	14.83	15.14	14.06	15.94	14.28	16.7	18.71	21.87	22.83	23.8	13.2	23.39
HTH 0224	3	M	W	C	C	C	E	D	X	X	X	Y	H	459	456	15.3	22.8	15.25	18.97	15.88	17.49	15.78	16.25	15.92	16.6	15.88	16.86	16.02	16.89	16.19	17.44	16.03	18	15.11	19.08	20.14	23.19	23.9	23.23	15.08	23.13
HTH 0225	1	M	B	G	C	C	C	C	H	X	X	X	X	499	497	14.38	21.94	13.96	17.49	13.07	15.89	12.3	14.73	13.03	14.55	12.49	14.55	12.2	14.39	12.86	13.62	12.28	13.95	12.94	14.02	13.89	14.6	18.31	18.96	13.56	20.21
HTH 0226	4	M	W	G	C	C	C	C	H	X	X	X	X	440	436	13.49	20.73	14.51	17.57	15.17	16.72	14.9	15.43	14.52	15.07	14.16	14.94	14.33	15.53	15.03	16.44	14.33	16.68	14.08	17.03	17.23	21.45	23.43	23.17	14.67	22.93
HTH 0227	1	M	B	G	C	C	D	D	H	X	X	Y	Y	478	474	13	18.74	13.14	16.5	12.97	16.16	13.45	14.87	12.14	14.16	12.82	13.95	12.75	14.08	12.64	14.05	12.77	14.27	13.21	14.28	15.43	18.91	20.81	21.99	15.1	22.77
HTH 0228	2	M	W	C	C	C	E	C	X	X	X	Y	X	438	438	15.48	21.12	15.85	18.72	15.25	17.59	14.81	16.99	14.99	16.27	15.37	16.23	15.56	16.33	14.99	16.42	14.45	16.6	14.64	16.77	18.62	21.73	23.24	22.94	17.44	25.18
HTH 0229	2	M	W	E	C	C	C	C	H	X	X	X	X	452	455	16.02	21.05	16.53	17.44	16.73	17.1	17.3	17.11	16.35	17.17	17.16	16.97	17.6	17.61	17.86	18	18.13	18.38	17.85	18.59	19	23.97	24.71	25.98	17.26	27.01
HTH 0230	4	M	W	C	C	C	D	C	X	X	X	Y	X	465	464	15.54	21.4	15.94	19.34	16.36	18	16.54	15.38	16.8	15.52	16.75	15.48	16.46	15.69	16.83	17.05	16.54	16.86	16	17.98	19.7	22.45	24.59	24.62	15.64	24.33
HTH 0231	1	M	B	E	C	C	D	D	H	X	X	A	A	482	479	13.53	20.88	13.66	16.48	14.48	15.29	13.64	14.31	15.21	14.39	13.96	12.98	14.48	14.79	14.32	15.25	13.24	16.25	13.86	15.92	16.63	18.78	21.01	21.24	13.52	22.75
HTH 0232	1	M	B	E	E	E	E	G	H	H	H	A	A	453	452	12.48	23.16	12.59	19.69	11.62	18.79	12.01	17.38	12.36	17.07	12.07	17.29	12.19	17.08	12.5	17.51	12.37	17.66	12.14	18.03	18.66	20.49	21.65	21.91	14.57	22.27
HTH 0233	1	M	B	C	C	C	C	C	X	X	X	X	X	421	419	14.82	21.52	15.48	19.35	15.3	18.71	15.73	17.62	15.89	16.88	14.81	17.63	15.53	18.04	15.6	17.28	15.1	16.95	13.59	16.78	18.75	21.12	21.84	22.63	13.7	22.74
HTH 0234	2	F	W	E	E	E	C	C	H	H	H	X	X	380	374	14.08	20.3	15.05	17.83	15.06	16.7	15.2	16.28	15.16	15.49	15.29	15.11	15.54	15.67	15.41	16.37	14.8	16.08	14.77	16.32	17.69	20.67	21.92	21.94	13.93	22.69
HTH 0235	2	M	B	C	G	C	C	C	X	H	X	X	X	439	435	13.23	19.98	12.94	17.97	11.94	16.13	12.13	15.24	13.11	15.08	13.03	14.83	10.16	15.05	10.71	15.35	12.04	15.29	13.07	15.47	16.03	18.73	19.98	20.51	12.49	21.15
HTH 0236	2	M	B	C	C	C	C	C	X	X	X	X	X	473	472	14.11	20.02	14.42	17.9	14.68	16.92	16.14	16.12	15.55	15.69	15.33	16.31	15.75	16.37	15.27	16.41	15.36	16.69	14.41	16.11	16.57	19.28	21.12	21.75	14.41	22.92
HTH 0237	2	M	B	E	C	C	C	C	H	X	X	X	X	478	477	13.51	20.89	13.53	18.75	13.83	16.4	15.41	15.01	13.5	14.73	14.6	14.29	13.38	13.76	13.32	13.58	12.9	14.04	13.1	13.68	13.32	16.31	19.07	19.53	14.79	21.17
HTH 0238	2	M	B	G	G	E	E	E	H	H	H	A	A	520	518	13.53	20.74	13.45	17.35	12.88	16.59	12.9	15.42	13.83	14.59	13.44	14.23	13.5	14.08	14.77	14.14	13.35	14.35	13.43	14.35	14.98	17.59	19.8	21.02	14	21.79
HTH 0239	2	M	W	C	C	C	G	G	X	X	X	Y	Y	481	470	15.69	21.66	14.99	18.78	15.49	17.58	15.55	16.73	13.74	16.73	12.92	16.69	14.65	16.61	15.69	17.47	15.5	18.92	15.57	19.35	20.5	23.26	24.69	24.41	16.62	24.89
HTH 0240	3	M	B	C	C	C	C	C	X	X	X	X	X	475	473	15.51	23.15	15.15	19.84	15.41	18.65	15.03	17.85	14.17	17.6	14.1	17.43	14.51	17.72	13.97	18.02	14.54	18.03	15.47	17.89	17.77	21.18	23.99	22.89	14.51	23
HTH 0241	2	M	W	C	E	E	C	C	X	H	H	X	X	432	434	14.67	22.02	14.83	18.13	15.94	17.27	15.68	16.78	15.61	16.21	16.08	16.57	15.74	16.55	15.16	16.72	16.09	17.36	16.58	17.6	17.95	19.84	21.59	21.98	15.33	22.11
HTH 0242	1	M	B	E	C	C	C	C	H	X	X	X	X	490	494	13.1	18.61	12.98	16.83	14.08	14.96	13.48	14.24	14.22	13.47	13.78	13.37	13.81	13.27	13	14.04	13.34	14.89	14.08	14.95	17.61	21.14	21.37	21.76	14.57	22.64
HTH 0243	2	M	B	C	C	C	C	D	X	X	X	X	Y	464	467	15.48	22.78	16.04	17.97	16.57	14.95	16.68	13.51	13.99	13.41	14.9	13.24	14.46	13.43	15.75	13.63	14.98	14.19	15.97	14.5	16.01	17.09	20.31	21.06	16.51	23.05
HTH 0244	2	M	B	E	C	C	C	C	H	X	X	X	X	491	492	14.18	22.04	15.32	19.36	15.21	18.15	14.81	16.95	14.46	16.69	14.5	17.19	14.22	17.31	14.65	17.23	13.84	17.02	14.39	17.5	16.73	18.35	20.87	21.75	14.95	22.09
HTH 0245	1	M	B	C	C	C	C	C	X	X	X	X	X	453	452	14.9	21.65	14.01	18.79	13.52	17.43	14.09	16.27	13.88	15.53	14.55	15.48	13.49	15.84	12.89	15.66	13.25	16.01	12.97	15.74	16.29	17.25	18.5	17.62	12.59	18.86
HTH 0246	2	M	W	C	C	E	D	C	X	X	H	H	X	447	449	13.36	22.06	14.2	19.08	15.02	17.68	15.77	17.14	15.37	16.77	14.74	17.07	15.73	18.89	16.28	18.06	14.99	18.72	14.09	18.49	18.62	20.01	21.52	20.9	12.83	21.16
HTH 0247	4	F	W	C	C	E	C	C	X	X	H	X	X	389	391	15.12	19.94	16.5	17.43	16.36	15.64	16.2	15.14	16.35	14.49	15.86	15.04	15.56	15.13	15.32	15.74	14.88	16.12	15.94	16.3	16.61	20.47	22.37	21.98	16.69	22.33
HTH 0248	3	M	B	E	C	C	C	E	H	X	X	X	A	460	459	14.93	22.28	15.37	20.04	14.76	19.05	15.42	18.07	15.56	17.93	15.68	17.44	16.02	17.74	15.59	17.93	16.34	18.39	16.22	17.39	18.19	21.37	23.74	23.21	15.97	23.54
HTH 0249	2	M	B	E	C	C	C	C	H	X	X	X	X	410	414	14.18	19.54	14.08	17.71	14.09	16.84	14.47	16.75	14.7	15.72	15.34	15.91	15.29	16.42	15.16	16.36	14.21	16.46	14.15	16.23	18.13	20.4	21.62	21.53	14.12	22
HTH 0250	2	M	W	E	C	C	C	C	H	X	X	X	X	472	470	14.56	21.07	15.38	18.04	16.07	17.01	16.43	17.16	16.23	16.99	16.16	16.56	15.34	15.79	16.22	15.57	15.98	15.3	15.42	15.54	17.56	20.72	20.82	20.77	12.22	20.61
HTH 0251	2	M	W	E	C	E	C	D	H	X	A	X	H	451	450	16.95	23.19	16.73	19.93	16.47	17.99	16.06	17.96	16.24	16.08	15.75	16.64	16.34	17.04	15.85	16.53	15.67	18.15	16.12	17.55	19.05	22.93	24.47	23.33	16.94	23.9
HTH 0252	2	M	W	C	E	E	D	D	X	H	H	H	H	471	471	14.95	20.65	14.76	17.6	14.5	16.31	14.49	16.25	15.32	16.34	15.25	16.65	15.99	17.04	15.6	17.53	15.49	18.4	15.87	18.92	19.74	21.45	22.57	22.94	15.62	23.05
HTH 0253	1	M	W	E	C	C	C	C	H	X	X	X	X	411	411	15.28	20.31	15.2	17.42	15.31	15.75	14.77	15.58	16.03	14.77	15.11	15.45	15.52	15.41	14.98	15.53	14.66	15.42	14.63	15.18	16.78	18.53	20.26	22.25	14.22	22.81
HTH 0254	1	M	B	E	C	C	C	C	H	X	X	X	X	448	444	15.03	23.32	15.01	20.19	15.18	18.43	15.05	16.93	14.67	16.23	14.75	16.59	14.67	16.27	14.32	16.47	14.81	16.34	14.47	16	16.63	19.27	20.19	20	15.75	21.04
HTH 0255	1	M	B	E	C	C	D	D	H	X	X	A	A	483	481	16.72	22.06	16.42	19.82	16.32	18.47	15.55	18.13	15.41	18.15	15.61	18.46	15.53	18.79	15.93	18.4	14.89	18.13	14.65	17.57	19.93	22.46	23.16	23.12	15.79	22.21
HTH 0256	1	M	B	E	C	C	C	C	H	X	X	X	X	460	457	15.28	19.05	14.99	15.2	13.37	14.61	14.1	13.87	15.11	13.71	13.6	13.85	12.8	14.64	12.96	15.23	14.01	14.45	14.7	13.89	13.8	16.4	18.81	19.82	14.01	20.67
HTH 0257	2	M	W	C	C	C	C	C	X	X	X	X	X	452	450	15.55	21.95	16.48	18.44	17.12	17.78	16.77	16.74	17.14	15.51	16.7	15.11	17.08	15.38	16.07	16.16	15.65	17.03	16.11	16.84	20.59	24.48	24.6	23.33	14.93	23.08
HTH 0258	3	F	B	G	C	C	D	D	H	X	X	H	H	462	459	14.06	17.86	13.34	15.06	14.36	13.77	13.7	12.68	13.96	12.89	12.55	12.03	14.85	13.17	13.22	13.92	12.34	15.15	12.47	16.02	16.91	19.23	20.37	20.38	15.15	20.88
HTH 0259	3	M	W	C	C	C	C	C	X	X	X	X	X	452	452	13.03	21.79	13.03	18.31	14.25	17.2	14.81	16.74	15.28	16.41	15.18	16.39	14.82	16.37	14.94	17.66	15	18.79	14.2	19.79	20.33	22.1	22.87	23.56	14.24	22.35
HTH 0260	1	M	B	E	C	C	E	E	H	X	X	H	H	500	493	14.19	21.24	14.64	18.29	13.55	16.65	13.56	15.92	13.66	15.68	13.71	15.01	14.1	15.01	12.69	15.63	14.04	15.43	13.44	15.73	16.47	18.54	20.57	21.86	13.99	22.16
HTH 0261	2	M	B	E	C	C	E	E	H	X	X	H	H	484	483	12.68	20.15	12.7	16.41	12.78	14.23	13.55	13.12	13.49	12.92	13	12.97	13.5	13.47	13.16	14.06	13.03	13.72	13.86	13.43	14.71	16.64	19.83	20.8	15.21	21.66
HTH 0262	2	M	W	E	C	C	C	C	H	X	X	X	X	407	407	14.45	20.16	14.95	17.07	15.13	16.24	14.68	15.59	14.71	15.26	14.94	15.53	14.8	16.36	15.05	16.78	14.6	16.65	14.56	17.27	19.1	22.3	24.63	23.29	13.43	22.75
HTH 0263	3	M	W	E	C	C	C	D	H	X	X	X	H	472	465	15.57	20.36	14.91	17.99	14.6	16.74	15.16	15.44	13.61	15.54	14.28	14.83	14.01	14.8	14.74	15.11	13.81	15.41	13.78	15.41	15.71	17.39	20.79	22.39	16.26	22.75
HTH 0264	3	M	W	E	C	C	C	C	H	X	X	X	X	439	432	16.21	22.38	16.01	19.22	15.66	18.6	15.88	18.17	15.14	17.44	15.87	18.1	14.25	17.4	14.94	17.4	15.7	17.64	16.5	17.43	21.2	25.85	26.89	25.67	16.58	23.82
HTH 0265	3	M	W	E	E	G	D	D	H	H	H	Y	H	434	432	14.16	20.3	14.24	18.33	14.43	17.17	14.59	16.39	14.11	15.81	14.42	16.41	14.08	16.35	14.12	16.43	13.58	16.61	14.48	16.96	17.85	20.07	22.38	22.14	14.09	22.17
HTH 0266	1	M	W	C	C	C	C	C	X	X	X	X	X	460	457	14.19	21.85	13.26	17.92	13.14	16.08	13.22	16.68	13.58	15.16	13.77	14.47	13.11	14.45	13.41	14.71	13.71	15.3	13.28	15.4	15.62	18.58	21.26	22.5	15.35	22.62
HTH 0267	3	M	W	E	E	E	C	C	H	H	H	X	X	424	410	13.68	19.8	14.16	16.45	14.28	15.17	13.88	13.97	14.16	14.42	14.45	14.15	14.61	13.78	14.3	13.4	14	13.77	14.08	13.36	15.07	18.23	22.2	21.73	16.05	21.29
HTH 0268	2	M	W	E	C	E	D	E	H	X	H	Y	Y	431	425	15.56	20.17	15.28	18.18	15.12	16.27	15.6	15.57	15.93	15.65	16.43	15.17	15.65	15.98	14.93	17.04	14.56	18.2	14.72	19.24	21.3	24.35	24.71	23.72	14.5	24.27
HTH 0269	2	M	W	C	C	C	C	C	X	X	X	X	X	454	452	15.94	23.38	17.15	20.41	16.63	18.3	15.7	17.93	16.75	18.01	16.72	17.75	16.97	17.52	16.66	17.8	17.04	18.08	16.38	17.8	17.89	20.04	24.23	26.05	18.03	26.09
HTH 0270	4	M	W	C	C	C	C	C	X	X	X	X	X	477	482	14.95	22.53	14.69	18.22	14.79	16.88	15.08	16.05	15.54	15.1	15.14	15.43	14.27	14.71	14.18	14.26	14.9	15.11	14.15	14.21	16.6	20.94	22.68	22.44	15.92	22.58
HTH 0271	2	M	W	E	C	C	C	C	H	X	X	X	X	460	460	16.31	19.54	15.58	17.35	15.7	16.51	15.46	15.76	14.43	15.14	13.69	14.72	14.02	14.65	15.03	15.09	14.86	15.09	14.51	15.03	15.49	20.09	22.52	22.06	15.08	21.23
HTH 0272	3	F	W	C	E	E	C	C	X	H	H	X	X	408	405	13.13	19.96	13.87	16.78	14.25	15.57	14.31	15.24	15.42	15.23	15.5	15.32	14.95	15.95	14.93	16.52	14.74	16.29	14.37	16.52	17.13	20.51	22.4	22.06	15.69	22
HTH 0273	2	M	W	E	C	C	C	D	H	X	X	X	H	464	463	14.63	21.31	14.75	18.68	15.1	17.33	15.53	16.72	15.48	16.94	15.7	17.04	16.22	17.58	15.41	17.99	15.06	18.49	15.1	19.63	21.64	26.05	26.52	25.65	16.7	24.74
HTH 0274	4	M	W	E	C	C	C	C	H	X	X	X	X	450	453	16.46	23.95	17.09	20.26	17.1	18.24	17.62	16.96	17.8	17.42	18.26	16.99	17.9	17.49	17.99	17.4	17.91	17.56	16.97	17.98	19.96	24.08	24.8	25.44	20.09	27.41
HTH 0275	2	F	B	E	E	C	D	D	H	H	X	A	A	384	381	13.43	18.91	12.98	15.62	13.08	15.57	12.52	14.5	12.6	14.39	11.98	13.92	12.17	13.63	12.24	13.45	12.08	13.3	12.24	13.69	13.92	17.13	19.61	20	15.1	20.61
HTH 0276	2	M	W	E	C	E	C	D	H	X	H	X	Y	435	432	16.02	19.92	14.87	17.46	15.41	17.43	15.33	17.21	14.32	16.33	14.55	16.72	14.2	17.69	14.59	17.82	14.95	18.66	14.04	18.5	18.43	20.9	22.09	22.16	14.15	22.41
HTH 0277	1	M	W	E	E	C	C	C	H	H	X	X	X	416	416	15.31	23	15.71	20.25	16.44	18.66	16.52	19.53	16.59	17.8	16.42	17.52	16.36	17.79	16.17	18.21	16.44	18.35	16.52	18.95	19.03	21.96	25.24	25.31	17.09	25.4
HTH 0278	4	M	W	C	C	E	C	C	X	X	H	X	X	463	460	18.08	25.34	17.55	22.04	17.68	20.56	17.44	19.93	16.61	19.48	17.27	19.91	16.38	18.65	15.5	18.48	15.35	18.19	15.45	18.27	19.2	21.98	25.49	26.06	16.27	26.54
HTH 0279	2	F	W	E	E	C	C	C	H	H	X	X	X	460	457	15.03	21.63	15.62	19.19	16.68	17.64	16.73	18.14	16.94	17.84	17.44	17.82	16.97	17.84	16.93	18.03	16.32	17.9	16.62	17.85	19.04	22.76	25.09	24.96	16.45	25.57
HTH 0280	5	F	W	C	C	C	C	C	X	X	X	X	X	432	432	14.34	20.55	15.28	17.02	16.02	16.91	15.8	16.04	16.34	15.15	15.65	15.32	15.91	15.84	14.81	15.93	14.88	15.96	14.66	15.83	17.62	22.52	24.36	24.02	16.92	23.47
HTH 0281	2	F	W	C	C	E	C	C	X	X	H	X	X	428	424	14.37	21.22	14.96	17.96	15.39	16.78	15.86	15.99	16.4	15.92	15.08	15.38	14.68	15.41	14.18	15.68	14.22	15.52	14.39	15.48	15.9	18.14	18.86	19.78	15.79	20.51
HTH 0282	2	F	B	E	C	C	C	C	H	X	X	X	X	462	459	13.42	21.93	13.97	18.27	13.27	16.54	12.98	15.57	12.73	14.87	13.86	15.47	15.98	15.07	13.92	14.5	14.4	14.71	14.58	15.29	15.36	18.41	21.55	21.82	14.39	22.91
HTH 0283	3	M	B	C	C	C	C	C	X	X	X	X	X	454	456	14.47	21.05	14.71	18.37	14.64	16.77	13.71	16.54	15.09	16.55	14.61	15.59	14.62	15.59	14.95	15.9	14.86	15.76	13.72	14.24	14.34	17.83	19.76	20.75	14.9	21.69
HTH 0284	1	F	B	E	C	C	D	G	H	X	X	Y	Y	442	447	12.95	19.4	12.71	17.51	13	14.36	12.08	15.99	13.61	14.08	12.1	13.69	11.28	13.22	11.94	13.38	12.09	13.81	13.09	14.36	15.08	17.42	19.45	20.35	14.88	21.36
HTH 0285	3	F	W	C	C	C	C	C	X	X	X	X	X	396	396	12.37	16.71	12.43	14.65	12.37	13.2	12.97	12.68	13.17	12.6	12.65	12.67	13.18	12.4	12.76	12.5	12.47	12.27	13.02	12.69	13.77	16.22	17.68	17.38	11.9	17.68
HTH 0286	3	F	B	E	C	C	C	C	H	X	X	X	X	445	443	12.94	18.69	12.63	15.32	12.94	14.47	14.94	13.43	12.72	12.83	12.66	12.62	14.07	12.26	12.98	12.88	12.62	12.94	12.31	13.41	14.72	16.43	19.11	19.42	14.57	19.44
HTH 0287	3	M	B	E	C	C	C	C	H	X	X	X	X	457	458	13.93	21.92	13.55	18.02	14.03	17.04	14.99	16.8	14.83	15.43	14.72	15.75	15.12	15.59	14	15.22	13.51	15.34	13.9	15.77	17.24	19.44	25.27	25.72	14.27	24.97
HTH 0288	2	M	W	E	E	C	D	D	H	H	X	A	A	465	461	14.9	21.66	14.96	18.31	15.39	17.91	15.88	17.21	16.16	16.43	16.06	17.35	15.94	16.88	15.1	16.7	15.62	17.4	15.58	18	19.85	22.95	23.76	23.72	15.84	23.75
HTH 0289	3	M	W	E	C	C	C	E	H	X	X	X	Y	448	447	16.19	22.16	16.64	19.53	17.49	18.2	17.75	18.21	18.53	18.23	18.23	17.63	16.87	17.27	17.01	18.32	16.75	18.71	16.4	19.13	19.57	22.56	24.93	24.62	16.73	24.33
HTH 0290	3	M	W	C	C	C	C	C	X	X	X	X	X	436	433	15.28	22.39	14.3	19.46	13.95	17.22	13.31	15.97	13.56	15.28	13.11	14.5	14	14.48	14.22	14.79	14.37	14.98	14.87	16.61	19.19	22.31	22.33	23.14	15.35	22.14
HTH 0291	3	M	W	G	C	C	C	D	H	X	X	X	H	422	423	17.87	23.03	17.88	19.14	16.23	17.48	17.04	18.45	16.53	16.56	14.97	16.18	15.02	16.28	15.48	16.48	15.58	17.17	15.11	16.83	18.2	22.39	22.56	21.7	16.27	22.45
HTH 0292	2	M	W	G	C	C	C	C	H	X	X	X	X	435	435	16.01	22.28	15.86	19.32	16.02	17.79	16.36	16.56	16.35	16.28	16.11	16.55	15.85	16.59	15.83	16.44	15.43	17	15.05	16.54	18.24	20.72	21.11	22.21	16.31	22.1
HTH 0293	3	M	W	E	C	C	C	C	H	X	X	X	X	476	470	16.19	23.54	16.67	22.66	16.79	19.73	17.81	17.81	17.78	17.57	17.98	17.21	17.03	16.86	16.3	17.14	15.77	16.73	15.6	17.2	18.97	22.94	23.85	24.19	15.21	24.36
HTH 0294	2	M	W	C	C	C	D	C	X	X	X	H	X	408	401	13.87	20.93	15.11	17.23	14.47	16.54	14.16	16.79	14.37	15.77	13.53	15.45	13.83	15.67	13.21	15.49	12.91	16.51	13.13	16.49	18.26	22.32	23.82	23.05	13.81	22.79
HTH 0295	1	M	B	E	C	C	E	D	H	X	X	H	Y	449	450	14.45	20.53	15.2	17.91	15.19	16.71	14.71	16.48	15.07	16.11	14.69	15.81	15.14	15.58	14.8	15.81	15.14	15.44	15.07	15.89	16.08	19.5	22.82	22.32	15.83	22.52
HTH 0296	2	M	B	C	C	C	C	C	X	X	X	X	X	466	461	15.56	23.43	15.15	20.49	14.63	19.44	14.65	18.64	14.9	19.02	14.66	18.35	14.33	17.97	14.76	18	14.64	18.66	14.91	18.99	20.13	23.15	24.05	23.35	14.92	23.6
HTH 0297	2	M	B	E	C	C	K	C	H	X	X	H	X	440	435	12.38	21.02	13.12	18.23	12.47	17.13	12.54	16.2	12.3	15.35	12.27	15.3	12.44	15.12	12.6	15.09	12.42	15.79	13.58	17.3	18.3	21.93	23.23	23.33	13.15	23.73
HTH 0298	2	M	B	E	C	C	E	E	H	X	X	Y	Y	444	446	14.2	20.94	14	17.62	12.9	15.38	14.23	14.6	12.88	13.84	13.15	13.51	13.58	14.09	13.64	14.4	14.3	14.19	14.26	14.48	14.05	16.81	19.71	19.52	12.58	20.29
HTH 0299	1	M	B	E	E	E	E	E	H	H	H	Y	Y	469	474	14.93	21.11	14.9	19.39	14.99	17.99	14.61	16.97	14.88	17.55	14.88	16.83	14.61	16.41	14.1	17.09	13.4	17.08	13.72	17.08	17.06	18.83	21.57	21.76	16.05	22.72
HTH 0300	2	M	W	C	G	G	C	K	H	H	H	X	H	478	488	15.16	21.73	14.74	18.9	13.66	17.49	12.55	16.71	12.06	17.76	12.49	16.66	12.55	16.69	12.55	16.67	12.59	16.21	12.28	16.84	18.94	22.19	23.35	22.2	14.17	22.26
HTH 0301	2	M	B	E	E	E	D	C	H	H	H	Y	X	465	465	13.47	18.2	13.67	16.4	13.97	16.37	14.53	14.98	14.06	14.67	14.71	13.73	14	13.38	13.93	13.76	14.61	13.84	14.39	13.93	15.03	17.99	20.06	21.17	14.14	21.57
HTH 0302	2	M	W	E	C	C	C	C	H	X	X	X	X	396	374	14.96	21.29	14.86	17.95	14.99	15.99	15.54	15.23	14.74	14.7	14.8	14.78	13.6	14.04	14.72	14.33	14.52	14.56	14.99	14.32	15.65	19.25	21.46	21.37	12.43	20.73
HTH 0303	1	M	B	C	C	C	G	G	X	X	X	Y	Y	446	446	11.98	18.62	11.96	16.44	11.94	15.17	11	14.61	12.48	14.12	13.24	14.31	13.18	14.14	12.38	14.31	11.17	14.38	11.92	14.5	16.23	19.54	20.58	20.26	13.99	21.34
HTH 0304	2	M	B	E	C	C	D	C	H	X	X	H	X	457	455	15.94	21.73	15.08	18.33	14.75	16.95	14.87	16.56	15.49	15.49	15.33	15.32	15.1	15.25	15.67	14.63	15.56	15.08	15.9	15.7	16.98	18.75	22.69	23.78	16.42	24.65
HTH 0305	4	M	W	E	C	C	D	D	H	X	X	Y	Y	451	460	15.77	21.4	15.9	19.27	15.59	17.78	16.45	16.98	16.68	17.5	15.97	17.75	16.01	19.48	16.49	19.59	16.11	19.45	15.9	18.18	19.57	22.21	23.15	22.98	14.87	23.35
HTH 0306	3	M	W	E	C	C	C	C	H	X	X	X	X	443	440	13.33	19.69	14.2	16.6	14.64	15.6	15.12	14.86	15.56	15.31	14.95	16.29	15.12	15.76	15.23	15.27	13.99	17	13.54	16.56	17.23	19.14	21.92	22.45	14.3	22.51
HTH 0307	2	M	B	C	C	C	C	C	X	X	X	X	X	480	476	15.31	21.49	15.29	20.12	15.59	18.36	15.3	17.69	14.69	18.34	14.58	18.49	15.45	18.35	15.59	19.3	16.11	19.71	16.2	20.7	21.68	24.74	24.34	24.14	16.35	25.44
HTH 0308	2	M	W	G	C	C	C	C	H	X	X	X	X	446	440	12.99	19.96	11.9	18.46	12.83	16.51	13.59	16.41	13.96	16.57	14.99	16.13	15.42	16.49	15.18	16.39	15.25	17.03	15.6	17.19	18.48	20.07	20.83	20.49	12.37	19.87
HTH 0309	3	M	W	C	C	C	C	C	X	X	X	X	X	416	413	15.3	21.23	16.35	18.06	16.33	16.21	16.42	15.68	16.2	15.97	16.4	16.06	16.41	15.6	16.25	15.58	15.34	16.08	14.39	16.32	18.02	21.25	23.07	22.88	15.67	23.04
HTH 0310	1	M	B	E	C	C	C	C	H	X	X	X	X	441	431	13.22	19.34	12.93	17.24	12.17	15.66	11.94	15	11.62	13.89	10.78	13.66	11.09	14.12	11.78	14.47	12.61	14.65	12.38	15.52	17.09	19.64	20.56	19.75	13.17	19.81
HTH 0311	1	F	B	C	C	C	C	C	X	X	X	X	X	406	407	13.07	20.55	13.73	18.22	13.69	16.95	13.6	16.01	13.92	17.17	14.19	16.78	15.42	16.61	15.84	16.52	15.55	16.23	15.22	16.32	18.27	21.62	23.35	22.99	15.49	21.12
HTH 0312	4	M	W	E	C	C	C	C	H	X	X	X	X	443	441	15.73	23.12	16.2	18.23	16.17	17.23	16.38	16.54	15.84	16.59	15.88	17.11	16.39	17.35	16.08	17.41	15.78	17.09	14.74	17.41	18.25	22.52	24.82	25.21	15.57	26.62
HTH 0313	3	F	B	C	C	C	C	C	X	X	X	X	X	417	417	15	18.43	14.01	16.68	14.94	15.05	13.91	14.78	13.39	14.98	13.22	14.96	13.6	14.54	13.64	14.3	13.67	14.75	13.83	14.96	17.14	18.69	18.28	18.93	14.29	19.54
HTH 0314	3	M	W	E	C	C	C	C	H	X	X	X	X	419	415	14.85	20.39	14.46	17.62	14.85	16.75	15.93	16.02	16.48	15.9	16.24	16.55	15.53	16.35	15.53	16.43	15.56	16.41	15.25	16.4	18.36	22.09	22.01	22.08	15.42	22.19
HTH 0315	2	M	B	E	C	E	C	C	H	X	H	X	X	425	429	13.66	20.03	13.85	17.84	14.27	16.19	14.18	16.07	13.88	15.09	13.42	15.53	13.51	15.54	14.01	15.32	13.65	15.62	12.88	15.41	16.44	18.83	21.73	22.33	13.52	22.44
HTH 0316	5	M	W	E	C	C	C	C	H	X	X	X	X	448	442	14.17	22.72	14.44	19.24	13.64	17.02	14.15	16.15	13.2	16.03	13.58	15.89	15.27	16.36	14.02	16.29	13.69	16.79	12.43	17.01	18.79	21.33	24.74	23.72	13.97	23.16
HTH 0317	3	M	W	C	C	C	C	C	X	X	X	X	X	477	475	14.7	19.75	14.85	17.24	14.89	17.06	14.46	16.12	13.86	15.53	13.65	14.59	13.5	15.06	13.86	16.59	14.27	16.2	13.86	16.86	19.1	22.62	24.88	22.82	14.45	23.27
HTH 0318	2	M	B	C	C	C	C	C	X	X	X	X	X	476	472	14.7	21.56	15.43	18.44	15.31	17.88	15.46	15.07	15.53	15.05	15.12	14.56	14.19	14.52	14.39	14.08	14.01	14.98	14.21	14.9	16.41	20.29	22.01	22.22	15.34	22.2
HTH 0319	3	M	W	C	C	C	C	C	X	X	X	X	X	458	463	14.66	21.17	14.47	17.36	14.66	16.13	14.01	14.97	14.71	14.77	15.17	14.91	14.49	14.74	14.95	15.09	14.76	16.33	15.55	16.14	16.61	19.18	21.38	22.23	15.49	22.14
HTH 0320	1	F	B	C	C	C	E	E	X	X	X	A	A	461	462	13.53	20.91	14.83	17.51	15.39	16.17	16.09	15.25	15.65	15.04	14.53	14.84	14.18	15.24	15.7	14.68	13.8	15.56	13.83	15.32	16.38	18.65	19.85	20.93	16.03	23.14
HTH 0321	1	F	B	C	E	E	C	C	X	H	H	X	X	423	423	12.79	21.59	12.89	18.33	13.91	17.34	13.83	17.09	13.41	16.01	14.34	16.19	14.24	16.15	14.06	16.35	14.07	15.92	14.91	15.3	15.59	16.88	19.18	19.36	15.19	20.79
HTH 0322	1	F	B	E	E	E	E	E	H	H	H	Y	Y	412	411	12.78	19.12	13.1	16.75	12.76	15.6	13.07	14.43	12.56	14.48	12.41	14.33	12.83	14.17	12.52	14.29	11.63	14.17	12.05	14.58	13.98	16.42	18.46	19.18	12.83	18.7
HTH 0323	1	M	B	E	C	C	C	C	H	X	X	X	X	476	475	12.61	22.36	13.44	17.56	11.84	15.23	11.35	13.72	11.99	14.49	12.05	14.15	12.16	13.82	12.52	14.19	13.32	15.23	12.83	14.68	15.7	18.16	20.53	21.26	14.06	22.09
HTH 0324	3	M	W	C	C	C	C	E	X	X	X	X	H	472	471	14.17	19.99	14.69	17.47	14.93	15.75	15.29	15.34	14.74	15.5	14.6	15.92	14.01	15.4	14.56	15.5	14.23	16.37	14.48	16.98	18.7	22.01	23	22.41	13.63	22.28
HTH 0325	4	F	W	E	C	E	D	C	H	X	H	A	X	394	397	15.33	20.96	15.45	17.24	15.72	15.32	15.69	14.36	15.37	14.26	15.17	14.82	15.22	15.38	14.77	16.6	15.15	16.97	15.97	16.9	17.3	19.84	20.83	20.71	16.11	20.22
HTH 0326	2	M	B	E	C	C	C	C	H	X	X	X	X	472	472	12.58	22.92	11.95	19.39	11.4	16.54	11.52	14.78	12.07	15.35	12.36	15.05	11.7	14.43	13.13	14.55	14.21	15.25	13.39	16.03	18.38	20.87	21.76	21.55	13.34	21.65
HTH 0327	1	M	B	G	C	C	C	C	H	X	X	X	X	435	433	14.59	19.5	14.87	16.6	15.22	16.01	14.76	15.49	14.16	15.61	14.68	15.3	14.3	14.94	14.09	14.92	14.19	14.6	15.08	15	16.58	19.86	22.43	21.73	16.99	22.25
HTH 0328	3	M	B	C	C	C	C	C	X	X	X	X	X	492	496	15.45	22.56	15.42	19.33	16.42	19.35	15.6	18.81	15.84	18.03	15.52	17.68	15.2	16.6	14.62	16.48	14.51	16.64	14.73	16.43	18.1	20.86	23.53	24.09	16.69	25.39
HTH 0329	2	M	B	C	C	C	E	C	X	X	X	H	X	456	452	14.59	20.96	15.17	17.89	15.76	16.8	14.48	15.97	14.3	15.8	14.68	16.26	15.04	16.77	15.11	17.33	15.05	18.2	15.59	19.72	20.92	21.92	21.29	22.87	15.03	23.64
HTH 0330	4	M	W	C	C	C	D	D	X	X	X	Y	Y	452	454	15.26	21.42	14.96	18.25	14.87	16.86	15.23	16.37	15	15.15	14.27	15.01	14.78	15.36	14.75	16.2	15.2	15.99	15.4	16.14	17.78	20.2	23.37	23.94	16.96	24.16
HTH 0331	1	F	W	C	C	C	D	D	X	X	X	H	H	424	430	13.74	21.22	14.04	18.88	14.91	17.18	13.84	16.7	14.41	15.63	14.7	15.06	14.7	15.95	15.34	16.61	15.04	17.36	15.65	18.07	19.71	22.68	22.74	22.18	13.56	22.1
HTH 0332	2	M	B	C	C	C	C	D	X	X	X	X	H	472	468	16.56	22.74	16.43	19.06	16.24	17.9	15.48	16.39	15.21	16.08	15.19	16.72	16.45	17.11	16.85	17.02	16.08	17.96	15.86	18.41	18.25	20.14	22.06	24.15	15.64	23.49
HTH 0333	2	M	B	E	C	C	C	D	H	X	X	X	A	481	481	13.92	22.7	15.16	19.25	15.61	18.26	15.57	17.59	15.02	17.63	15.25	17.79	15.12	18.05	14.98	19.58	15.56	20.82	16.39	20.94	22.02	24.75	25.67	25.44	14.34	25.14
HTH 0334	3	M	W	C	C	C	C	C	X	X	X	X	X	441	442	16.66	21.62	16.28	18.54	15.98	17	15.27	17.18	15.34	16.12	14.81	17.16	14.61	17.29	15.25	16.82	15.16	17.62	15.09	17.97	18.53	21.77	23.31	24.59	15.89	24.23
HTH 0335	2	F	B	C	C	C	D	E	X	X	X	A	A	432	424	15.83	21.37	15.63	17.79	15.58	16.11	16.83	15.02	16.76	14.36	15.84	14.38	16.16	14.79	15.92	15.4	15.36	15.81	15.93	16.41	16.97	19.4	21.81	21.4	16.99	21.97
HTH 0336	2	M	B	C	C	C	C	C	X	X	X	X	X	489	486	12.91	20.9	12.95	17.31	13.34	16.37	14.27	15.85	14.62	15.41	14.31	15.24	13.98	15.11	14	14.72	13.94	15.15	14.32	14.49	16.7	19.45	20.88	21.35	16.66	24.34
HTH 0337	1	M	B	E	C	C	D	C	H	X	X	H	X	487	487	12.77	20.21	12.68	16.98	13.18	16.33	12.98	15.45	13.28	14.56	13.41	14.44	11.4	14.28	12.09	14.71	12.65	14.76	13.74	14.71	16.44	18.07	19.72	20.02	15.28	20.29
HTH 0338	2	M	W	C	E	G	C	C	X	H	H	X	X	460	456	14.63	19.97	14.79	17.64	15.2	16.9	16.43	16.46	17.2	16.1	15.7	16.42	17.09	18.13	16.14	18.8	15.48	19.22	15.23	20.76	22.81	25.28	24.11	22.32	15.93	22.66
HTH 0339	2	M	W	C	C	C	C	C	X	X	X	X	X	465	470	14.47	21.97	14.36	19.4	14.45	18.03	13.62	17.38	13.97	16.88	14.2	17.16	14.37	17.2	13.96	17.64	13.9	16.94	13.49	17.19	18.41	21.86	22.82	22.81	15.3	23.25
HTH 0340	2	M	W	C	E	E	C	C	X	H	H	X	X	453	452	15.61	21.72	14.88	19.22	14.66	18.27	14.67	17.99	14.69	17.37	13.39	16.46	13.83	15.76	12.74	16.71	13.49	17.12	13.32	16.86	17.99	22.48	23.99	24.24	14.7	24.25
HTH 0341	1	M	B	E	C	C	C	C	H	X	X	X	X	481	481	13.69	22.22	13.52	20.15	13.42	17.8	13.44	17.57	15.57	17.32	16.27	17.42	16.16	17.06	15.25	16.4	15.07	15.63	14.24	15.72	16.14	17.91	20.9	22.13	14.96	22.8
HTH 0342	4	F	B	C	C	C	E	C	X	X	X	H	X	404	402	12.21	17.58	12.92	15.16	13.14	14.1	13.12	13.28	12.97	12.92	12.51	13.65	12.32	14.67	12.18	14.02	12.18	14.62	12.82	14.23	14.23	17.92	19.19	19.71	15.93	20.86
HTH 0343	3	M	B	E	C	C	C	C	H	X	X	X	X	481	481	13.69	19.69	13.98	16.16	14.94	13.92	14.77	12.73	12.91	12.53	13.06	12.14	13.19	12.02	14.01	12.61	13.82	13.07	13.37	13.59	14.35	15.81	18.81	19.39	13.43	20.96
HTH 0344	1	M	B	E	C	C	E	E	H	X	X	H	H	442	441	12.48	19.9	12.42	16.57	12.18	15.62	12.26	14.56	10.57	13.73	13.21	14.13	12.62	14.1	13.18	13.93	13.35	14.21	12.97	13.7	14.35	18.36	20.87	21.09	12	20.94
HTH 0345	2	M	W	C	C	C	C	C	X	X	X	X	X	437	438	14.51	21.05	14.86	18.72	15.27	18.17	15.81	17.23	16.16	16.46	15.61	16.6	14.24	17.14	14.65	17.28	14.92	17.25	15.46	17.9	19.67	23.06	23.78	24.13	16.06	24.8
HTH 0346	1	F	B	E	C	C	D	C	H	X	X	H	X	431	426	12.58	17.16	13.87	15.12	13.22	14.51	14.1	14.48	13.93	14.25	13.88	14.11	14.56	14.53	13.3	14.38	14.01	14.57	15.11	14.98	16.97	19.9	21.74	21.8	15.88	21.75
HTH 0347	2	F	B	C	C	C	C	C	X	X	X	X	X	443	438	13.35	21.66	13.68	18.38	13.71	16.23	13.78	15.4	13.34	14.76	13.1	14.04	12.78	13.78	13.79	14.06	13.52	14.59	13.56	16.01	17.94	20.46	21.24	21.29	14.9	21.56
HTH 0348	1	M	B	E	C	C	C	C	H	X	X	X	X	461	456	17.36	17.43	16.89	21.36	16.8	16.16	16.5	15.64	15.54	15.08	16.74	15.22	16.73	15.32	17.12	15.62	17.98	16.14	16.67	17.05	17.77	20.95	24.46	24.17	19.04	25.08
HTH 0349	2	F	W	C	C	C	E	C	X	X	X	Y	X	441	438	13.03	18.92	14.1	16.54	13.89	15.62	14.91	15.55	15.06	15.16	15.15	15.03	14.98	15.58	13.78	16.27	14.05	16.7	13.62	16.82	17.16	18.62	20.09	19.89	14.58	19.65
HTH 0350	1	M	B	E	C	C	C	C	H	X	X	X	X	495	498	15.92	22.02	14.87	18.33	15.36	15.9	15.92	15.16	16.3	14.92	15.38	14.27	14.16	14.56	14.32	14.47	14.75	15.16	14.49	15.03	16.47	19.48	21.13	21.1	17.55	22.94
HTH 0351	4	F	B	E	C	C	C	C	H	X	X	X	X	461	464	13.62	19.04	15.11	14.99	14.74	13.53	13.11	13.15	12.6	13.02	13.84	13.26	13.46	13.43	13.6	13.41	13	14.57	13.35	14.74	15.94	19.38	22.14	21.53	15.3	22.03
HTH 0352	2	F	B	E	C	C	C	C	H	X	X	X	X	413	414	12.31	17.53	12.71	15.87	12.92	14.73	12.8	14.38	12.81	14.08	12.47	12.99	12.28	13.72	12.11	13.01	11.94	12.84	12.6	12.6	14.12	16.57	18.68	18.51	12.98	18.96
HTH 0353	3	M	B	E	C	C	C	D	H	X	X	X	H	470	468	14.82	22.79	14.22	19.88	14.31	18.14	16.07	17.21	15.75	17.2	15.29	17.18	15.68	17.63	16.55	17.03	16.15	17.19	16.06	17.39	18.01	18.84	19.49	20.64	15.24	22.53
HTH 0354	1	F	B	E	C	C	C	C	H	X	X	X	X	416	413	12.49	19.46	12.87	16.9	13.3	15.84	12.69	15.44	14.07	15.11	13.24	14.89	13.98	14.36	13.6	14.49	14.41	14.07	13.05	14.53	15.15	17.54	18.5	18.55	11.93	19.43
HTH 0355	3	M	B	E	C	C	E	D	H	X	X	A	A	492	490	14.48	20.19	15.38	17.21	15.94	15.73	15	15.58	16.48	15.61	14.67	14.62	15.5	15.1	15.36	15.44	15.78	16.37	16.27	17	19.7	20.86	20.99	21.15	14.07	22.12
HTH 0356	3	M	W	C	C	C	D	C	X	X	X	Y	X	420	423	14.18	21.81	14.46	18.23	14.94	16.69	14.64	16.19	15.32	16.12	15.71	16.49	15.03	16.46	15.36	17.24	13.77	18.18	14.91	18.42	19.27	22.22	23.33	22.79	15.43	22.67
HTH 0357	4	M	B	E	C	C	D	D	H	X	X	A	H	478	468	14.36	18.75	14.8	16.91	15.08	17.21	16.45	17.02	14.69	15.98	14.81	15.3	14.22	15.28	14.85	15.48	13.77	15.91	14.14	16.23	15.89	16.56	20.1	20.72	14.81	20.88
HTH 0358	4	M	W	C	C	C	C	C	X	X	X	X	X	468	471	16.76	22.29	16.22	19.58	16.36	17.65	16.27	17.01	16.26	16.5	16.28	16.36	15.73	16.21	15.81	16.44	16.18	17.15	15.59	17.76	19.65	23.83	24.83	25.86	16.73	24.08
HTH 0359	2	M	B	C	C	C	C	C	X	X	X	X	X	420	421	13.76	20.7	14.2	17.58	13.36	16.77	13.69	16.98	14.59	16.33	13.84	16.36	13.33	17.31	13.86	15.81	12.62	16.48	13.38	16.91	16	18.53	21.54	20.85	13.2	21.45
HTH 0360	3	F	W	C	C	C	C	E	X	X	X	X	H	409	410	13.19	20.66	13.21	18.07	13.81	17.17	14.38	16.34	14.33	16.2	14.53	16.58	14.16	15.43	15	15.55	14.44	16.15	14.59	16.64	17.74	19.65	20.56	20.75	14.83	20.69
HTH 0361	4	F	W	C	C	C	C	D	X	X	X	X	H	423	427	12.43	19.57	13.58	16.76	14.17	16.12	14.34	15.22	15.21	15.6	14.87	15.42	15.06	15.39	14.71	15.05	14.74	16.86	14.1	15.9	17.66	20.75	22.92	23.2	17.51	22.79
HTH 0362	1	M	W	E	C	E	D	C	H	X	H	Y	X	472	471	17.51	23.13	16.78	19.42	17.19	17.94	17.8	17.52	17.57	17.46	17.15	17.86	17.44	18.11	16.71	17.89	16.4	17.74	16.01	18.68	18.63	22.41	25.19	24.77	15.61	25.74
HTH 0363	1	F	B	G	C	C	E	E	H	X	X	Y	Y	443	444	15.58	19.58	15.27	17.26	14.94	16.73	14.45	15.68	14.33	15.14	14.34	14.23	14.47	14.27	14.55	14.23	14	14.7	13.8	15.58	16.65	18.69	21.13	21.7	18.06	22.82
HTH 0364	1	F	W	C	C	C	C	G	X	X	X	X	Y	430	428	14.97	23.11	16.18	19.18	15.69	18.09	15.44	17.61	16.08	17.91	16.26	17.38	16.92	17.08	15.75	17.65	17.39	18.48	16.82	19.18	20.19	22.43	23.88	24.14	16.2	24.47
HTH 0365	2	M	W	E	C	C	D	C	H	X	X	H	X	475	474	15	22.72	14.7	19.49	14.87	17.53	14.37	16.56	13.92	16.79	14.35	16.51	14.73	16.97	14.36	17.17	14.17	17.12	15.09	17.15	18.02	21.16	22.23	22.51	14.98	23.55
HTH 0366	2	M	W	E	C	C	C	C	H	X	X	X	X	448	460	15.67	21.07	15.03	19.27	15.81	18.31	15.92	16.8	16.09	17.04	15.19	17	15.55	16.96	15.83	17.52	14.78	17.12	14.64	16.77	17.66	20.87	21.93	23.06	16.78	23.61
HTH 0367	2	M	W	C	C	C	C	C	X	X	X	X	X	460	467	13.29	19.4	13.96	17.27	14.11	16.82	14.57	16.44	15.37	16.64	15.7	17.22	14.99	17.63	14.93	17.88	14.18	18.29	15.12	19.09	20.38	22.07	22.7	22.37	11.39	22.72
HTH 0368	4	M	W	E	C	C	C	E	H	X	X	X	A	491	493	15.66	18.92	15.61	16.86	16.88	15.92	16.56	15.66	16.19	15.07	15.96	15.7	14.59	15.48	14.37	15.64	14.63	16.14	15.21	16.62	17.5	21.01	23.79	23.81	16.46	25.28
HTH 0369	3	M	B	C	C	C	E	C	X	X	X	Y	X	458	458	17.16	24.22	17.47	21.1	17.1	18.78	16.94	17.19	17.02	16.68	17.49	16.42	17.29	16.2	17.04	16.73	17.11	17.3	17.36	17.51	17.84	19.32	22.87	24.12	18.5	25.16
HTH 0370	5	F	W	C	C	C	G	E	X	X	X	H	H	448	447	16.12	20.89	16.01	18.79	16.08	16.87	16.15	17.92	16.45	17.18	16.36	17.43	16.54	17.81	15.33	17.74	15.59	17.72	15.94	18.63	21.18	24.61	25.66	25.61	16.64	26.5
HTH 0371	2	M	W	E	C	C	C	C	H	X	X	X	X	407	403	15.84	22.12	15.5	18.79	15.55	16.85	15.65	17.3	15.22	17.73	15.5	17.19	15.26	17.64	14.58	17.52	14.86	17.39	15.25	17.71	17.35	20.5	23.91	23.83	14.56	21.76
HTH 0372	3	M	W	E	C	C	E	E	H	X	X	A	A	484	492	17.06	24.21	16.82	20.17	17.16	18.52	17.31	17.67	17.88	17.38	18.01	18.01	16.95	17.69	16.57	18.45	16.84	19.05	16.77	19.57	22.83	26.15	25.83	26.26	19.28	26.06
HTH 0373	2	M	B	E	C	C	C	C	H	X	X	X	X	478	480	14.22	20.83	14.13	17.73	14.48	17.48	14.57	16.37	14.85	16.76	14.7	16.93	14.71	16.98	13.86	17.69	14.46	18.5	14.95	17.64	18.25	20.82	22.01	22.39	15.76	23.58
HTH 0374	1	F	B	E	C	C	C	C	H	X	X	X	X	445	446	13.05	20.3	13.06	17.64	12.87	16.63	12.8	15.88	13.25	15.09	13.19	14.81	12.82	14.71	12.63	14.68	12.47	15.13	12.85	15.11	14.57	16.91	19.98	20.1	14.16	20.83
HTH 0375	2	F	B	E	C	C	C	C	H	X	X	X	X	409	416	12.97	18.89	12.96	16.27	12.54	15.29	13.21	13.94	13.53	13.95	13.31	14.44	13.37	13.58	12.9	14.16	12.17	14.56	12.61	15.35	16.7	19.23	17.9	17.24	13.71	18.03
HTH 0376	2	F	B	E	C	C	C	C	H	X	X	X	X	467	471	14.48	20.41	14.4	17.49	14.96	16.73	15.25	17.07	14.53	16.39	14.71	16.15	14.95	16.56	14.62	16.09	15.39	16.71	15.32	17.82	18.99	21.34	21.1	21.68	12.2	21.09
HTH 0377	5	F	W	C	C	C	E	E	X	X	X	A	Y	430	423	13.44	20.43	14.18	17.22	15.23	17.43	15.49	15.87	16.07	16.36	15.39	17.21	15	17.33	14.32	17.52	14.77	18.66	15.09	17.92	18.36	21.04	22.29	21.89	16.02	21.56
HTH 0378	1	M	W	E	C	E	G	E	H	X	H	Y	Y	468	467	16.19	24.17	16.81	20.43	15.98	19	16.46	17.86	16.92	16.77	16.05	17.27	15.96	17.47	16.07	17.96	15.49	18.35	16.06	18.56	18.81	23.07	25.98	25.05	18.04	26.75
HTH 0379	2	M	B	E	C	C	G	G	H	X	X	H	H	503	501	13.43	21.17	12.96	16.84	11.72	15.25	12.41	14.12	12.37	14.33	13.03	14.44	12.51	13.09	11.03	13.83	12.4	13.18	13.48	13.64	15.08	17.32	20.84	21.96	13.64	21.48
HTH 0380	2	M	B	E	C	C	C	C	H	X	X	X	X	435	426	12.68	19.64	13.15	17.53	13.02	16.9	13.51	16.04	13.64	15.92	13.77	15.12	13.55	15.01	13.92	15.38	13.69	14.47	13.8	14.21	15.18	17.83	19.4	19.12	13.37	20.15
HTH 0381	3	M	W	E	C	C	D	D	H	X	X	Y	Y	434	431	16.57	23.01	16.5	18.92	16.06	17.62	16.78	16.96	16.91	17.05	16.32	17.14	15.74	16.83	15.71	16.82	15.68	17.77	15.9	18.04	18.78	21.48	25.31	24.76	16.83	24.12
HTH 0382	2	M	B	E	C	C	D	D	H	X	X	Y	Y	494	495	16.7	23.21	16.29	18.06	16.23	17.46	16.98	17.21	17.47	17.62	17.76	17.62	17.7	18.03	18	17.9	17.62	17.06	16.79	15.67	16.51	19.43	21.71	22.74	15.96	22.62
HTH 0383	2	M	W	E	C	C	C	C	H	X	X	X	X	480	484	13.93	21.37	13.2	18.19	13.13	17.33	12.64	16.26	12.69	15.42	13.53	15.84	13.96	15.82	13.89	15.83	14.1	15.71	14.61	15.3	17.01	19.33	19.76	20.28	13.58	21.12
HTH 0384	1	F	B	C	C	C	C	C	X	X	X	X	X	456	453	14.97	21.04	14.63	17.47	14.49	15.75	14.52	15.51	15.28	15.15	14.94	15.53	13.82	15.44	13.79	14.82	13.55	15.21	14.16	15.48	16.81	19.86	21.08	20.65	18.39	21.38
HTH 0385	2	M	W	E	C	C	D	D	H	X	X	H	H	451	451	15.49	19.64	14.97	22.16	14.92	17.87	15.33	16.85	15.45	16.72	15.47	17.48	16.42	18.75	15.97	18.3	15	18.4	15.14	17.54	18.64	21.75	23.41	23.98	15.36	24.12
HTH 0386	2	M	B	C	C	C	C	D	X	X	X	X	Y	493	492	11.38	20.57	11.36	18.24	11.92	17.98	11.25	18.24	9.72	17.71	11.2	17.07	12.04	16.82	12.52	16.49	13.04	16.2	13.43	16.64	16.97	20.17	23.91	23.98	14.46	25.01
HTH 0387	5	M	W	E	E	G	C	C	H	H	H	X	X	441	442	14.45	20.1	14.45	17.97	14.86	17.31	15.11	17.28	15.64	16.92	15.31	14.8	15.1	15.77	15.92	16.71	15.75	16.55	15.13	18.37	20.92	23.52	23.44	23.4	14.25	23.59
HTH 0388	1	M	B	E	C	C	E	E	H	X	X	H	Y	464	465	14.28	18.5	12.85	17.02	12.74	16.06	13.42	15.65	12.96	15.32	12.75	16.19	13.23	15.54	12.54	15.17	12.63	14.98	12.71	14.36	14.11	17.1	17.95	18.22	13.23	18.65
HTH 0389	2	M	B	C	C	C	G	G	X	X	X	H	H	478	468	13.02	22.98	13.26	19.59	13.62	18.63	14.17	18.36	14.29	17.69	15.2	17.24	14.88	17.11	15.14	16.58	14.82	16.45	14.37	16.25	15.89	17.92	21.42	22	11.82	21.9
HTH 0390	2	M	W	E	C	E	C	C	H	X	H	X	X	418	421	14.8	24.31	14.82	18.63	14.65	16.29	14.44	14.75	15.49	14.28	13.59	14.42	14.55	15.12	13.9	15.78	14.55	15.71	15.04	14.78	15.28	18.62	22.06	23	14.02	22.71
HTH 0391	2	M	W	G	C	C	C	C	H	X	X	X	X	469	469	12.72	23.15	13.34	20.57	14.28	18.96	15.23	18.42	15.81	18.07	16.22	17.52	15.25	17.13	15.45	16.47	14.76	16.35	14.39	16.32	16.77	20.31	22.69	22.83	15.95	22.95
HTH 0392	2	F	B	E	C	C	C	C	H	X	X	X	X	445	441	12.91	19.98	13.1	17.81	13.56	16.51	13.97	15.55	14.64	14.49	14.18	14.53	14.96	15.33	14.8	15.25	15.04	14.96	14.41	14.75	16.34	19.24	20.16	20.41	15.53	20.74
HTH 0393	3	M	W	E	C	C	C	C	H	X	X	X	X	436	438	15.55	21.38	15.83	18.64	17.06	17.84	17.2	17.8	17.14	17.57	16.95	18.14	16.23	18.08	16.41	18.75	16.19	19.27	16.85	18.43	19.07	22.95	25.5	25.42	15.89	24.74
HTH 0394	2	F	W	G	G	C	C	C	H	H	X	X	X	384	385	14.02	21.04	14.57	17.86	14.93	16.44	14.92	16.59	15.83	16.82	14.86	16.72	15.37	17.32	14.78	17.32	14.53	17.92	14.35	17.43	17.74	20.04	20.96	22.56	15.58	22.59
HTH 0395	3	M	B	E	C	C	C	C	H	X	X	X	X	489	491	15.41	21.92	14.61	18.29	14.48	16.69	14.76	16.07	14.74	16.47	13.93	16.55	14.9	16.78	15.21	17.37	15.63	17.96	15.03	17.79	18.68	21.01	22.55	22.01	14.08	21.8
HTH 0396	3	F	B	C	C	C	C	C	X	X	X	X	X	413	415	11.87	19.53	11.62	16.73	11.94	15.62	12.76	15.17	12.71	14.38	11.91	14.09	13.87	14.11	13.47	14.64	13.2	15.66	12.86	17.06	17.61	19.65	19.58	19.83	14.12	20.9
HTH 0397	1	F	B	C	E	E	C	C	X	H	H	X	X	412	415	12	19.42	12.83	16.6	12.93	15.07	13.15	14.47	13.01	14.65	13.39	14.24	12.92	14.08	12.73	14.08	12.7	13.49	12.6	13.27	14.14	17.39	20.51	20.3	14.23	21.03
HTH 0398	1	M	B	E	C	C	E	E	H	X	X	Y	Y	486	484	14.2	21.56	13.41	18.84	13.36	16.46	13.77	15.95	12.88	15.22	12.93	14.63	12.98	14.8	12.36	14.68	13.22	14.32	13.21	14.35	14.98	17.68	20.18	20.25	13.13	20.61
HTH 0399	1	M	B	E	C	C	C	C	H	X	X	X	X	429	426	13.56	21.01	13.68	17.59	13.99	16.36	13.89	15.98	13.94	15.25	14.27	14.92	14.78	15.26	14.21	14.95	14.38	14.85	14.58	14.41	15.64	19.33	19.43	20.43	16.3	22.37
HTH 0400	2	M	B	C	C	C	C	C	X	X	X	X	X	461	461	14.25	20.95	13.72	17.57	13.18	16.15	13.77	16.5	15.06	16.14	13.57	15.8	14.12	16.32	14.04	16.67	14.24	16.71	14.01	15.98	16.12	20.14	21.3	21.69	14.55	21.84
HTH 0401	3	M	B	G	C	C	C	C	H	X	X	X	X	439	438	14.62	20.66	14.77	16.91	14.7	16.19	14.42	15.17	14.4	15.16	13.69	15.41	14.45	14.84	14.11	14.64	13.52	14.89	13.78	14.87	15.41	18.36	21.89	22.48	16	22.86
HTH 0402	2	F	B	C	C	C	C	G	X	X	X	X	H	447	439	13.96	21.58	13.91	18.27	13.57	16.53	14.18	15.91	14.2	15.82	15.19	15.06	13.99	16.15	14.47	16.27	14.59	16.55	15.37	16.76	18.77	21.56	23.02	22.09	17.36	22.52
HTH 0403	2	F	B	E	C	C	C	C	H	X	X	X	X	431	427	13.6	17.81	12.99	14.77	13.46	13.71	13.69	13.48	13.75	13.26	13.13	12.99	12.91	13.09	12.62	13.04	12.83	13.61	12.33	14.06	14.74	16.57	18.44	18.64	14.72	18.77
HTH 0404	5	F	B	C	C	C	C	C	X	X	X	X	X	430	427	13.45	19.17	12.86	16.56	13.61	15.09	12.4	14.18	12.69	13.08	12.42	13.32	13.46	13.41	13.46	14.57	12.89	13.98	13.8	15.39	17.16	20.33	20.78	20.84	15.17	20.44
HTH 0405	3	F	W	E	C	C	C	C	H	X	X	X	X	428	428	14.12	19.92	14.55	16.29	14.9	14.7	15.09	14.3	14.84	14.35	15.3	14.75	14.87	15.02	14.94	16.38	14.76	17.28	14.78	18.71	19.63	22.77	21.86	21.83	14.87	21.9
HTH 0406	4	M	W	E	C	C	C	C	H	X	X	X	X	443	445	12.86	19.36	13.42	16.47	12.99	15.54	13.52	14.98	13.25	13.79	12.61	13.55	12.77	13.69	12.23	13.71	12.65	14.14	13.19	14.64	16.53	20.43	21.46	21.99	14.86	22.36
HTH 0407	1	M	B	E	C	C	C	C	H	X	X	X	X	486	485	14.4	21.76	15.26	19.69	15.36	17.96	15.19	17.42	15.93	17.43	15.48	18.11	15.57	17.77	15.27	18.25	15.58	18.91	15.9	19.09	18.97	20.93	22.76	23.41	17.87	23.79
HTH 0408	2	F	W	C	C	C	E	C	X	X	X	Y	X	348	342	14.73	20.83	15.21	18.4	15.27	17.55	15.53	16.74	15.12	16.56	15.35	16.22	15.41	16.72	16.04	16.92	15.42	17.53	15.61	17.57	18.32	20.18	21.32	20.85	14.67	21.12
HTH 0409	1	F	B	E	C	C	D	D	H	X	X	A	A	413	418	12.93	20.36	13.34	17.75	13.96	15.73	13.52	14.68	14.51	14.48	14.4	14.21	13.74	14.67	13.72	14.76	12.82	14.84	12.73	14.54	15	17.37	19.42	19.87	14.32	20.25
HTH 0410	1	M	B	E	E	G	C	C	H	H	H	X	X	414	421	16.16	19.71	16.72	16.32	16.7	14.8	15.98	14.16	15.97	13.47	15.31	13.46	16.29	13.37	16.99	13.77	17.29	14.25	15.73	14.79	15.2	17.97	20.06	20.57	18.26	21.1
HTH 0411	3	F	B	E	C	C	C	G	H	X	X	X	H	464	461	14.84	21.93	15.28	17.98	14.93	17.28	15.22	15.9	14.47	15.28	15.47	15.7	15.08	15.43	14.61	16.07	16.5	14.89	15.54	15.34	16.63	19.93	20.66	21.66	15.87	23.88
HTH 0412	1	M	W	G	G	G	C	C	H	H	H	X	X	463	461	13.44	20.5	12.81	16.31	13.58	15.75	13.62	15.5	13.38	14.77	12.96	13.92	13.65	13.99	13.28	14.16	12.92	14.47	12.39	14.63	15.5	19.39	21.12	21.8	13.88	22.27
HTH 0413	1	M	B	G	C	C	G	E	H	X	X	H	H	476	480	12.76	22.07	12.55	19.58	12.9	17.59	14.15	16.66	15.35	16.61	14.4	15.85	13.87	16.19	14.53	15.67	12.83	16.09	12.86	15.9	17.76	19.45	22.05	22.28	15.81	23.25
HTH 0414	2	M	W	C	C	C	C	C	X	X	X	X	X	450	446	15.03	20.98	14.48	16.37	14.59	15.4	15.93	13.56	15.05	12.68	15.02	13.56	15.09	14.21	15.23	15.28	15.55	15.88	15.03	16.17	18.19	20.5	21.66	21.99	15.95	22.56
HTH 0415	5	F	B	C	C	C	E	E	X	X	X	H	H	431	432	13.22	20.41	13.9	16.44	13.77	15.66	14.12	14.84	14.51	14.45	14.04	13.96	13.87	13.73	13.75	13.53	14.81	13.96	15.4	14.44	15.7	17.55	21.17	21.67	17.01	22.24
HTH 0416	2	M	W	C	C	C	D	C	X	X	X	H	X	444	447	14.67	21.49	14.33	18.29	14.85	16.98	14.68	16.83	14.42	16.24	14.67	16.07	14.22	17.07	14.35	17.15	14.48	17.35	14.77	16.86	18.48	21.97	22.47	21.78	14.22	21.47
HTH 0417	1	F	B	G	E	C	C	C	H	H	X	X	X	447	439	13.64	21.16	13.74	18.58	14.63	17.97	14.33	16.78	14.12	16	12.76	16.05	13.2	16.28	13.19	16.21	12.9	16.3	13.18	15.26	15.08	18.73	20.27	20.65	15.62	21.34
HTH 0418	2	M	B	E	C	C	C	C	H	X	X	X	X	468	469	14.76	21	14.12	17.75	14.1	15.74	14.33	15.14	14.67	14.65	14.37	14.04	14.62	14.43	14.28	14.43	13.52	14.53	13.5	15.04	16.22	19.37	21.67	21.02	15.4	21.6
HTH 0419	2	F	B	C	C	C	C	C	X	X	X	X	X	463	466	13.14	19.45	13.82	16.15	14.31	15.47	13.17	14.88	14.38	14.05	15.44	14.13	13.93	14.47	13.41	14.89	13.87	15.69	13.79	15.95	17.43	19.7	21.2	22.61	16.06	22.6
HTH 0420	3	M	W	C	C	C	C	C	X	X	X	X	X	420	421	15.3	20.93	14.96	17.21	15.11	15.98	15.19	15.47	14.97	15.73	14.65	15.69	14.43	15.14	14.85	16.13	14.57	16.06	14.99	16.58	16.63	20.19	21.84	22.9	15.33	23.01
HTH 0421	1	M	B	E	C	C	E	E	H	X	X	Y	A	496	496	14.5	22.25	13.33	18.17	13.89	16.29	13.98	15.62	13.91	15.02	13.15	14.56	14.08	14.9	14.66	14.74	14.3	14.55	16.12	15.64	17.57	21.66	22.82	24.84	19.71	26.64
HTH 0422	1	M	B	C	C	C	C	C	X	X	X	X	X	467	468	15.41	23.61	15.25	19.22	14.74	17.63	14.32	15.61	14.65	15.21	14.5	15.33	15.77	15.65	15.75	15.46	15.09	15.34	15.35	15.74	15.59	16.83	20.9	19.19	13.39	21.56
HTH 0423	3	M	B	C	C	C	C	C	X	X	X	X	X	474	477	15.11	20.94	14.6	18.76	14.35	17.44	13.62	17	13.44	16.68	14.11	15.77	13.36	16.13	13.72	15.3	13.51	15.55	14.24	15.8	16.1	19.28	21.73	22.51	17.3	23.56
HTH 0424	4	M	B	C	C	C	C	C	X	X	X	X	X	484	483	14.49	20.07	14.18	17.3	14.73	16.32	14.74	16.34	15.31	15.91	14.37	15.6	14.96	15.47	14.65	15.26	14.92	14.95	15.27	16.08	18.16	23.75	27.11	26.22	15.01	26.72
HTH 0425	1	M	B	C	E	E	C	C	X	H	H	X	X	448	448	15.27	20.22	14.22	16.59	14.39	15.38	13.66	14.76	15.3	14.51	15.26	13.41	13.96	13.64	14.19	13.16	14	13.23	14.14	14.42	15.19	18.54	21.55	21.84	15.96	21.51
HTH 0426	1	M	W	C	C	C	E	E	X	X	X	H	H	455	452	16.03	21.52	16.69	17.47	17.04	16.83	17.21	16.45	16.93	15.27	16.56	15.29	16.33	15.34	15.41	15.33	16.03	15.98	15.65	16.3	16.76	19.12	21.51	22.65	16.58	22.65
HTH 0427	5	F	W	C	C	C	E	E	X	X	X	Y	Y	387	388	12.91	19.63	13.5	15.67	14.36	14.95	15.05	13.84	13.9	13.2	15.5	13.98	14.68	14.47	13.81	13.95	14.74	14.55	13.76	14.12	14.11	18.61	21.02	19.38	14.53	21.16
HTH 0428	2	M	W	C	C	C	E	E	X	X	X	H	H	428	427	12.95	22.41	13.92	17.71	14.59	16.44	14.9	16.28	14.82	15.45	14.74	15.5	14.88	16.33	15.79	17.39	15.7	18.78	16	18.69	19.64	22.67	23.43	23.16	15.12	22.9
HTH 0429	2	F	B	E	C	C	E	D	H	X	X	H	H	440	438	13.16	20.06	13.31	17.21	13.51	15.57	14.26	14.92	12.45	14.42	12.32	13.31	12.46	13.28	12.2	13.5	12.56	14.25	12.12	14.95	15.35	17.31	19.34	20.52	16.33	21.54
HTH 0430	3	M	B	C	C	C	C	C	X	X	X	X	X	441	437	12.5	21.76	14.18	17.76	14.27	16.81	14.76	16.27	15.34	17.06	15.58	16.54	15.33	17.36	15.13	17.54	14.23	17.38	14.5	17.54	18.25	22.77	22.86	22.35	13.45	20.88
HTH 0431	1	F	B	E	C	C	E	E	H	X	X	A	A	443	441	15.4	22.39	15.17	20.04	15.4	18.54	16.19	16.81	15.86	16.5	15.1	16.7	15.71	16.49	15.74	17.03	15.57	16.91	16.16	17	16.84	19.32	22.31	22.11	18.29	22.45
HTH 0432	3	F	W	C	C	C	G	G	X	X	X	H	H	417	418	15.26	18.38	14.77	15.45	15.22	14.45	13.87	13.64	15.07	13.57	14.77	13.61	15.21	13.96	14.93	14.4	15.02	14.52	14.97	15.31	17.11	21.09	23.38	24.86	19.05	24.66
HTH 0433	1	F	B	C	C	E	C	C	X	X	H	X	X	497	485	15.55	20.58	15.36	17.77	15.62	17.15	14.6	15.94	15.45	16.52	14.14	16.28	14.74	15.93	14.76	14.97	14.14	14.55	14.31	15.01	16.07	19.97	21.83	22.54	14.7	23.61
HTH 0434	5	M	W	C	G	G	C	C	X	H	H	X	X	453	456	16.88	22.73	15.55	19.25	15.58	17	15.19	15.44	15.47	14.46	15.6	14.36	16.01	14.53	16.29	15.2	15.92	15.83	15.62	16.18	17.84	21.52	23.26	23.21	18.58	24.43
HTH 0435	3	M	W	E	C	C	G	G	H	X	X	H	H	420	422	15.24	21.52	15.14	19.03	15.49	17.72	15.82	17.33	16.63	16.78	16.05	16.14	16.31	16.21	16.85	16.62	16.71	16.73	16.18	17.31	18.23	22.54	24.25	24.6	16.88	25.41
HTH 0436	3	M	B	C	C	C	C	C	X	X	X	X	X	477	475	13.76	22.8	14.55	19.5	14.58	17.46	15.08	16.17	14.77	15.87	15.24	15.64	13.94	15.7	15.78	15.6	14.76	15.45	14.27	16.31	17.63	20.44	22.57	24.63	13.51	24.46
HTH 0437	2	M	W	C	C	C	E	C	X	X	X	Y	X	455	451	14.26	23.06	14.95	20.32	15.59	19.04	16.5	18.15	17.21	18.06	17.87	17.78	17.35	18.46	17.54	19.59	17.08	19.88	16.92	20.37	19.17	21.49	24.44	24.79	17.7	24.64
HTH 0438	3	M	W	C	C	C	C	C	X	X	X	X	X	465	463	17.51	22.49	17.12	19.85	17.1	18.87	18.08	18.12	18.11	18.09	17.82	18.22	18.4	17.71	17.43	17.41	17.35	17.18	16.18	16.62	17.41	21.81	24.44	24.41	19.81	25.74
HTH 0439	2	M	B	G	C	C	C	C	H	X	X	X	X	495	496	13.17	23.89	13.19	19.34	14.25	17.3	14.05	16.37	14.53	16.88	14.67	16.41	14.84	15.88	14.01	17.02	13.68	17.72	13.53	17.48	19.28	20.77	22.21	23.27	14.25	24.02
HTH 0440	2	M	B	C	C	C	C	D	X	X	X	X	H	454	461	15.1	21.17	14.62	19.33	15.17	18.75	16.06	18.41	16.61	17.92	16.94	17.53	16.43	17.71	16.09	17.9	16.89	18.89	17.58	20.32	20.9	26.65	25.87	25.38	16.99	25.32
HTH 0441	4	F	B	C	C	C	E	D	X	X	X	A	A	408	407	16.19	22.7	16.34	20.4	16.62	19.55	15.38	18.96	16.74	18.67	15.6	18.83	15.08	18.85	15.51	17.44	15.26	19.01	15.28	17.76	18.73	22.58	23.81	24.28	16.8	24.5
HTH 0442	3	M	W	E	C	C	E	D	H	X	X	H	H	447	439	13.64	19.46	13.56	16.67	14.36	14.87	13.23	15.44	14.49	14.11	14.62	13.87	13.37	13.63	13.83	14.07	12.68	14.75	13.16	14.91	14.53	16.82	19.82	19.75	13.04	19.38
HTH 0443	2	M	W	E	C	C	G	E	H	X	X	Y	Y	411	404	14.54	21.03	15.25	18.58	15.08	17.55	15.14	16.89	15.14	16.78	15.3	17.09	15.67	17.86	15.87	18.82	15.56	19.09	14.97	17.9	17.89	21.13	22.42	21.95	12.87	21.35
HTH 0444	4	M	W	C	C	C	C	E	X	X	X	X	H	470	469	16.54	20.63	16.33	18.37	16.7	16.83	17.42	15.98	16.89	16.56	16.22	16.66	16.43	17.19	15.4	18.17	15.14	18.76	15.26	18.17	19.37	21.69	23.6	24.44	13.77	25.74
HTH 0445	2	F	B	E	C	C	G	G	H	X	X	Y	Y	456	462	16.35	22.05	17.11	19.58	17.13	18.52	16.84	17.65	16.52	17.66	17.33	17.58	16.29	17.12	16.05	18.07	15.99	18.59	16.29	18.46	20.4	23.92	24.58	24.3	15.73	25.34
HTH 0446	2	F	W	C	C	C	C	C	X	X	X	X	X	416	422	13.19	17.75	14.28	16.19	15.16	14.51	15.49	14.2	14.8	13.97	14.86	13.82	14.67	13.95	14.84	14.11	14.96	15.39	16.06	16.33	18.42	21.98	21.53	21.98	14.72	22.35
HTH 0447	3	M	W	C	C	C	C	C	X	X	X	X	X	440	443	15.51	22.23	15.69	18.03	15.01	17.04	15.11	16.78	14.55	16.35	14.47	15.98	14.56	16.09	15.12	15.4	15.58	15.28	15.06	15.66	17.98	21.97	23.69	24.04	12.95	23.97
HTH 0448	1	M	B	E	E	E	C	C	H	H	H	X	X	472	477	14.67	20.63	14.31	18.36	14.47	16.88	14.8	15.69	13.88	15.03	15.07	14.93	14.42	15.39	13.73	15.56	13.15	16.31	13.11	15.99	16.88	18.61	19.45	20.92	14.97	21.04
HTH 0449	2	M	B	C	C	C	C	C	X	X	X	X	X	473	471	15.5	20.45	15.13	18.26	16.51	17.23	16.54	16.56	14.96	15.88	16.24	15.06	15.67	15.69	15.57	16.47	15.01	16.01	16.25	15.68	16.37	18.73	21.33	21.26	17.68	23.19
HTH 0450	2	F	B	G	C	C	E	E	H	X	X	H	H	453	453	13.8	20.02	13.85	17.05	13.85	15.82	14.19	14.9	14.27	14.25	14.32	14.17	13.5	13.29	13.43	12.92	13.33	12.77	13.59	13.09	13.59	15.13	17.14	19.56	15.73	20.7
HTH 0451	2	M	B	C	C	C	C	C	X	X	X	X	X	447	450	13.99	23.26	13.75	19.13	14.47	19.68	15.19	19.84	15.18	18.68	13.79	17.91	14.29	17.92	14.29	17.54	13.66	17.79	14.91	16.9	16.76	21.13	23.9	23.31	15.64	25.98
HTH 0452	4	M	W	E	C	C	C	D	H	X	X	X	H	439	433	14.37	20.31	14.18	16.93	14.85	16.74	15.32	16.65	14.96	16.06	14.37	16.25	13.91	15.99	13.73	16.63	14.5	16.97	13.65	16.96	19.07	21.02	20.38	20.27	12.27	20.62
HTH 0453	4	M	B	E	C	C	C	C	H	X	X	X	X	359	367	11.99	17.87	12.62	15.18	12.5	13.64	11.93	13.58	12.46	13.79	12.36	13.57	13.15	14.18	12.55	14.03	11.36	14.75	12	14.19	15.16	19.24	19.49	19.82	11.14	19.43
HTH 0454	5	F	W	C	C	C	C	C	X	X	X	X	X	395	392	12.52	20.48	13.21	17	12.83	15.75	13.4	14.71	13.43	13.85	12.24	13.47	12.91	13.59	12.91	13.66	12.1	14.75	12.34	14.48	15.69	16.74	18.97	19.6	12.75	18.6
HTH 0455	1	M	W	C	E	E	C	C	X	H	H	X	X	430	422	14.36	19.57	14.04	17.65	14.13	16	14.19	16.28	14.64	15.68	14.27	15.67	13.76	16.07	14.04	16.34	13.71	16.33	13.78	16.83	18.06	20.53	22.95	23.77	14.74	23.16
HTH 0456	2	F	B	C	C	C	C	C	X	X	X	X	X	463	461	12.72	20.92	13.57	18.26	14.31	17.55	14.93	17.33	16.28	16.42	15.68	16.74	16.41	16.6	15.56	16.85	14.98	16.59	14.24	15.83	16.1	17.93	20.51	21.71	15.31	22.29
HTH 0457	1	F	B	C	C	C	G	G	X	X	X	Y	Y	473	473	14.59	20	14.21	17.44	14.7	16.83	15.49	15.86	16.06	15.76	15.91	16.07	16.34	15.9	15.88	16.26	15.82	16.82	15.3	15.87	15.69	17.22	19.02	19.77	14.58	20.59
HTH 0458	1	F	B	C	C	C	C	C	X	X	X	X	X	448	446	12.39	21.21	12.3	17.64	12.25	16.43	12.65	15.72	14.05	15.84	13.39	15.92	13.63	15.31	13.9	14.51	12.9	14.94	13.18	15.31	16.45	18.79	19.88	20.88	13.86	21.01
HTH 0459	2	M	W	C	C	C	C	C	X	X	X	X	X	456	452	17.38	26.04	18.23	21.93	17.83	20.97	17.14	21.23	17.71	21.46	18.88	21.99	18.87	22.81	19.1	22.63	17.79	23.06	17.19	22.91	23.75	26.11	28.33	26.82	16.65	27.15
HTH 0460	1	F	B	C	C	C	C	C	X	X	X	X	X	412	419	12.46	19.81	12.62	16.98	12.63	15.11	12.74	14.09	13.78	13.56	13.58	13.77	13.23	13.94	13.16	14.22	13.6	14.35	14.36	15.16	16.3	18.57	20.01	20.44	15.13	22.56
HTH 0461	3	M	W	C	C	C	C	C	X	X	X	X	X	447	447	16.13	21.67	15.69	19.35	15.23	17.36	14.23	17.36	16.47	16.65	14.98	16.5	14.48	16.34	14.52	16.74	14.01	16.6	13.95	16.83	16.15	18.76	21.64	22.26	14.97	23.78
HTH 0462	1	F	B	C	C	C	C	C	X	X	X	X	X	441	432	12.87	21.75	12.84	18.05	13.74	17.44	14.17	16.94	15.34	15.32	14.7	16.22	13.38	15.11	13.18	15.04	13.55	15.25	13.42	15.01	16.01	19.98	22.68	23.47	16.56	24.83
HTH 0463	4	M	W	E	C	C	C	C	H	X	X	X	X	453	452	16.24	20.86	16.26	18.23	16.43	17.19	16.69	17.46	16.59	17.5	17.11	17.28	17.93	16.99	18.08	17.95	17.62	17.28	17.13	17.71	19.35	22.29	22.7	22.94	14.66	22.95
HTH 0464	1	F	B	K	K	K	C	C	H	H	H	X	X	428	433	12.92	21.1	12.62	17.8	12.17	17.31	12.14	16.53	13.28	15.36	13.15	15.33	12.21	16.05	12.98	16.07	13.24	15.38	13.67	14.73	14.75	16.59	20.16	21.33	14.77	21.7
HTH 0465	4	M	B	E	C	C	C	C	H	X	X	X	X	479	482	13.23	19.72	13.04	16.67	12.94	16.04	12.59	14.74	12.51	14.56	12.25	14.2	14.03	15.16	11.91	15.32	12.44	16.24	13.36	17.57	16.53	19.53	21.8	21.09	12.94	20.9
HTH 0466	2	M	W	E	C	C	C	C	H	X	X	X	X	427	428	14	21.72	14.69	17.21	14.66	17.04	14.07	16.67	14.03	16	13.82	15.65	14.5	16.06	13.77	15.79	13.73	15.89	13.7	15.88	15.91	19.23	21.1	21.27	12.45	22.06
HTH 0467	3	M	W	C	C	C	C	C	X	X	X	X	X	443	438	15.62	21.15	15.63	18.89	15.69	17.38	14.98	16.62	15.17	15.24	14.09	14.84	13.93	14.16	14.72	14.83	15.34	14.88	15.26	15.09	16.72	22.03	26.01	25.01	17.59	25.79
HTH 0468	2	M	B	C	C	C	C	C	X	X	X	X	X	486	489	12.74	22.21	13.32	19.34	13.72	17.21	14.24	16.76	15.41	16.03	14.4	15.84	15.08	15.18	14.41	15.58	14.38	15.89	14.69	15.8	15.76	17.09	20.87	24.13	17	23.85
HTH 0469	2	M	B	E	C	C	D	D	H	X	X	H	H	404	407	13.68	19.58	12.54	17.27	12.43	16.07	12.87	15.53	13.28	14.76	12.21	15.05	13.09	15.15	13.42	15.26	13.58	15.74	14.41	14.86	15.01	17.57	18.48	19.53	13.46	19.23
HTH 0470	5	F	W	C	C	C	E	C	X	X	X	H	X	430	421	13.24	19.53	13.76	16.25	13.95	15.28	13.16	15.21	13.7	15.43	13.5	14.65	13.68	15.12	13.28	14.68	13.48	15.04	12.61	14.53	16.99	20.44	20.73	21.02	15.3	20.94
HTH 0471	2	M	W	C	C	C	C	C	X	X	X	X	X	407	427	13.11	18.09	14.28	16.05	13.65	15.21	13.92	14.49	13.55	14.04	13.27	13.41	13.76	13.97	13.72	14.78	13.76	15.06	13.36	15.69	17.17	19.66	19.93	19.84	13.68	20.55
HTH 0472	2	F	B	C	C	C	C	C	X	X	X	X	X	496	494	15.95	20.8	14.96	17.94	15.02	16.5	15.59	15.58	15.21	15.07	14.96	15.21	14.32	15.51	15.89	15.17	15.83	15.97	16.3	15.44	16.07	17.79	21.15	21.4	16.65	22.76
HTH 0473	4	M	W	C	C	E	C	C	X	X	H	X	X	472	473	16.65	21.75	16.61	19.44	17.57	18.61	17.64	18.09	18.02	17.26	17.4	17.25	17.08	17.68	17.08	17.96	17.16	18.65	16.87	19.35	21.85	25.2	25.13	24.64	17.46	26
HTH 0474	1	F	B	C	C	C	D	C	X	X	X	H	X	436	432	13.75	21.13	13.44	17.59	13.7	16.54	13.97	15.79	13.42	15.44	12.49	14.96	12.98	15.46	12.32	15.87	12.66	16.47	12.62	17.55	19.97	23.3	23.93	22.67	13.97	21.84
HTH 0475	3	F	W	C	C	C	E	C	X	X	X	Y	X	438	437	14.91	20.87	15.23	19.25	15.94	17.24	15.84	16.91	15.37	16.37	14.93	15.91	15.01	16.27	15.72	16.54	15.56	16.74	15.85	15.99	16.96	19.51	21.2	21.38	15.39	21.43
HTH 0476	2	M	W	C	C	C	E	E	X	X	X	H	H	479	476	15.11	19.82	15.36	16.68	14.32	16.87	15.15	14.9	15.75	14.06	16.11	14.21	15.35	13.75	14.91	13.9	13.39	14.5	13.33	14.57	16.18	17.79	21.35	21.99	14.49	21.78
HTH 0477	3	M	W	C	C	C	D	C	X	X	X	H	X	490	494	14.31	24.2	15.64	19.82	16.3	17.75	17.19	17.22	17.52	17.04	16.92	17.4	17.79	18	16.81	18.48	16.35	18.13	16.22	17.94	18.17	21.32	23.65	23.67	17.19	23.79
HTH 0478	1	F	B	C	C	C	C	C	X	X	X	X	X	438	433	14.41	22.36	13.61	17.98	14.14	17.52	13.91	16.31	13.95	15.31	13.97	15.69	14.83	16.79	14.41	16.02	13.62	16.95	15.11	18.09	18.62	21.53	21.83	21.66	16.11	22.7
HTH 0479	1	F	B	E	C	C	C	C	H	X	X	X	X	405	407	13.07	17.68	13.6	16.44	13.92	14.99	13.42	13.77	13.27	14.18	13.08	13.18	13.28	12.83	13.88	12.92	13.57	12.64	13.27	12.61	13.33	15.82	17.46	19.32	15.38	20.06
HTH 0480	2	M	W	E	E	E	E	C	H	H	H	H	X	416	417	15.19	21.27	16.41	18.58	17.28	18.37	17.18	17.9	16.2	17.82	16	17.57	16.83	17.67	16.38	18.44	15.88	18.22	15.14	17.96	19.24	21.44	21.53	22.46	13.86	21.83
HTH 0481	3	M	B	C	C	C	D	D	X	X	X	H	H	516	507	16.65	22.17	15.39	18.5	14.01	18.39	15.24	17.27	16.05	15.23	15.25	14.62	15.52	14.64	14.69	16.24	14.06	16.06	16.54	16.99	18.6	20.62	23.52	23.91	18.66	25.24
HTH 0482	1	M	B	E	C	C	D	D	H	X	X	A	A	507	510	15.62	22.1	14.86	18.73	14.14	16.63	14.44	16.94	15.01	17.27	15.38	16.97	15.86	18.18	14.55	18.29	14.93	17.22	15.3	17.8	18.47	20.97	22.18	24.01	14.54	22.9
