# Supplementary material for: Imputation methods for mixed datasets in bioarchaeology
Source: Archaeol Anthropol Sci. 2024 Oct 23;16(11):187. doi: 10.1007/s12520-024-02078-2 (PMC11496361; doi:10.1007/s12520-024-02078-2)
Supplement: Supplementary file 2 — Supplementary file2 (XLSX 55 KB) [file 12520_2024_2078_MOESM2_ESM.xlsx]

## Sheet: Sheet1
	Imputation Method	MCAR 5%	MCAR 10%	MCAR 20%	MCAR 30%	MCAR 40%	MAR 5%	MAR 10%	MAR 20%	MAR 30%	MAR 40%	MNAR 5%	MNAR 10%	MNAR 20%	MNAR 30%	MNAR 40%
Binary Data Results Misclassification Error (ME)	Random Forest	1.559	2.183	4.158	6.445	9.148	0.832	1.455	3.222	4.99	8.836	1.04	1.143	4.366	7.38	9.356
	FAMD	2.599	4.366	8.004	11.746	13.514	0.936	2.599	4.782	8.524	12.37	0.936	2.495	7.069	13.41	17.256
	Hotdeck	2.287	3.742	8.42	13.514	18.399	1.663	4.47	8.212	12.058	17.879	1.975	3.638	7.277	12.682	17.048
	PCA/MCA	2.599	3.015	7.173	11.331	13.202	1.559	2.703	4.262	7.588	11.642	0.832	1.767	4.782	10.603	11.954
	PMM - MI	2.183	3.222	5.405	9.667	8.524	0.936	2.287	5.405	4.99	7.484	0.52	0.936	2.599	6.965	5.821
	RSOV - MI	3.015	4.366	7.277	11.123	14.865	1.663	3.742	6.757	10.603	12.578	1.247	2.911	6.133	10.291	15.8
	PMM - SI	2.391	4.262	12.682	8.732	17.672	1.04	2.391	15.696	12.37	11.746	2.599	2.287	11.538	19.543	12.266
	RSOV - SI	2.495	4.99	10.395	12.266	16.008	2.079	4.158	9.148	12.89	17.464	1.767	4.262	8.732	12.058	18.919
	Multi-Method - MI	0.416	1.351	3.222	4.262	7.9	0.416	1.351	3.222	4.262	7.9	0.728	0.936	2.599	6.965	5.821
	Multi-Method - SI	0.52	2.287	5.717	7.796	13.41	0.832	1.871	3.742	5.613	12.682	1.04	2.079	4.262	8.212	11.746
Unordered Data Results Misclassification Error (ME)	Random Forest	0.416	1.081	2.287	3.909	5.821	0.249	1.123	2.412	5.156	6.611	0.79	1.83	3.701	8.108	13.929
	FAMD	2.204	4.283	8.815	11.85	15.426	2.204	4.283	8.815	11.85	15.426	2.62	5.572	11.684	15.842	21.164
	Hotdeck	1.954	4.449	8.773	13.222	17.256	2.162	4.657	9.064	12.765	18.42	2.578	5.281	9.854	14.428	19.252
	PCA/MCA	0.665	1.954	3.326	5.073	13.056	0.873	2.245	3.368	6.362	7.734	1.372	2.661	4.99	9.563	12.89
	PMM - MI	1.123	1.206	2.744	4.99	5.655	0.707	1.58	3.119	4.865	7.942	1.497	1.996	2.911	5.863	11.518
	RSOV - MI	1.954	3.784	6.861	9.854	13.015	2.079	3.95	6.985	9.854	13.638	2.245	5.156	9.272	14.179	19.335
	PMM - SI	1.871	2.162	8.773	6.861	11.102	1.913	3.285	9.563	8.233	15.01	1.247	1.455	6.154	13.098	11.767
	RSOV - SI	2.121	4.99	9.231	13.181	18.254	2.037	4.075	8.649	13.264	17.879	2.62	5.239	9.854	15.385	20.042
	Multi-Method - MI	0.541	0.998	2.287	4.491	7.069	0.208	0.998	2.786	5.863	10.021	0.956	1.996	2.911	5.863	11.518
	Multi-Method - SI	1.497	1.331	4.075	7.235	12.474	0.374	1.414	4.033	8.565	16.216	0.998	1.996	3.992	8.732	15.177
Ordered Data Results Age Data Mean Absolute Error (MAE)	Random Forest	0.031	0.069	0.166	0.254	0.337	0.044	0.083	0.164	0.037	0.314	0.04	0.092	0.183	0.322	0.383
	FAMD	0.05	0.104	0.216	0.308	0.366	0.056	0.089	0.258	0.029	0.378	0.048	0.137	0.212	0.306	0.414
	Hotdeck	0.048	0.087	0.212	0.299	0.449	0.062	0.11	0.206	0.052	0.435	0.052	0.116	0.231	0.372	0.46
	PCA/MCA	0.029	0.054	0.119	0.214	0.281	0.04	0.062	0.154	0.04	0.299	0.031	0.085	0.191	0.285	0.468
	PMM - MI	0.05	0.098	0.189	0.368	0.331	0.046	0.087	0.225	0.05	0.304	0.044	0.108	0.247	0.339	0.493
	RSOV - MI	0.04	0.075	0.135	0.243	0.291	0.044	0.096	0.166	0.027	0.308	0.037	0.102	0.202	0.314	0.414
	PMM - SI	0.031	0.092	0.22	0.376	0.711	0.056	0.123	0.158	0.048	0.474	0.083	0.127	0.378	0.343	0.428
	RSOV - SI	0.054	0.098	0.183	0.318	0.356	0.048	0.087	0.187	0.054	0.414	0.046	0.114	0.241	0.345	0.47
	Multi-Method - MI	0.033	0.075	0.168	0.22	0.299	0.029	0.094	0.191	0.029	0.331	0.04	0.087	0.185	0.324	0.418
	Multi-Method - SI	0.044	0.089	0.181	0.287	0.416	0.042	0.102	0.204	0.052	0.524	0.044	0.104	0.212	0.381	0.501
Ordered Data Results Lesion Severity Data Mean Absolute Error (MAE)	Random Forest	0.011	0.018	0.038	0.071	0.109	0.007	0.02	0.037	0.08	0.119	0.016	0.03	0.08	0.134	0.218
	FAMD	0.038	0.072	0.165	0.242	0.292	0.038	0.09	0.161	0.232	0.305	0.054	0.106	0.211	0.301	0.371
	Hotdeck	0.035	0.074	0.141	0.203	0.269	0.03	0.07	0.131	0.215	0.287	0.042	0.084	0.159	0.24	0.313
	PCA/MCA	0.015	0.021	0.052	0.078	0.203	0.011	0.028	0.056	0.098	0.13	0.022	0.036	0.096	0.168	0.241
	PMM - MI	0.015	0.029	0.063	0.079	0.109	0.017	0.036	0.051	0.088	0.137	0.035	0.042	0.064	0.117	NA
	RSOV - MI	0.027	0.057	0.105	0.139	0.201	0.025	0.063	0.098	0.158	0.204	0.044	0.079	0.165	0.235	NA
	PMM - SI	0.034	0.074	0.069	0.123	0.343	0.033	0.042	0.162	0.334	0.343	0.052	0.08	0.164	0.161	NA
	RSOV - SI	0.042	0.067	0.152	0.205	0.282	0.036	0.077	0.126	0.208	0.285	0.047	0.094	0.16	0.235	NA
	Multi-Method - MI	0.014	0.024	0.045	0.074	0.129	0.011	0.031	0.055	0.106	0.185	0.019	0.03	0.068	0.14	NA
	Multi-Method - SI	0.035	0.035	0.082	0.162	0.24	0.016	0.04	0.094	0.181	0.311	0.029	0.048	0.11	0.207	NA
Continuous Data Results Relative Mean Absolute Error (MAE)	Random Forest	0.00153	0.00304	0.006165	0.00988	0.01426	0.001489	0.002983	0.006105	0.01037	0.01416	0.00143	0.00302	0.00647	0.00987	0.01413
	FAMD	0.00396	0.00884	0.01851	0.03074	0.0382	0.00384	0.009465	0.01809	0.0297	0.03974	0.003845	0.008371	0.01817	0.02801	0.03708
	Hotdeck	0.005229	0.01063	0.02102	0.0319	0.04235	0.005254	0.01069	0.02102	0.03211	0.04324	0.00494	0.00997	0.02034	0.03085	0.04119
	PCA/MCA	0.003618	0.00754	0.01457	0.02209	0.029999	0.003716	0.007462	0.01471	0.0225	0.02957	0.003436	0.007173	0.01464	0.02204	0.03062
	PMM-MI	0.003451	0.00535	0.0115	0.01558	0.01948	0.00332	0.00712	0.01069	0.01634	0.01676	0.004215	0.005295	0.008457	0.01033	0.01439
	RSOV-MI	0.003993	0.007828	0.0148	0.02241	0.03027	0.004034	0.00766	0.01514	0.02271	0.02995	0.003692	0.007458	0.01495	0.02225	0.03093
	PMM-SI	0.00783	0.01635	0.01492	0.0301	0.06936	0.00313	0.01176	0.01956	0.04247	0.03896	0.005764	0.00543	0.01037	0.01904	0.04187
	RSOV-SI	0.00497	0.01062	0.02071	0.03083	0.04253	0.00514	0.01041	0.02037	0.0316	0.04126	0.004767	0.01012	0.02064	0.03043	0.0411
	Multi-Method - MI	0.01052	0.00271	0.00531	0.00857	0.01209	0.001387	0.002577	0.005454	0.00901	0.01239	0.1176	0.04416	0.005391	0.00859	0.01254
	Multi-Method - SI	0.004215	0.003801	0.007753	0.01231	0.01717	0.001737	0.003596	0.007844	0.01271	0.01726	0.001679	0.003582	0.007468	0.01216	0.01777
Continuous Data Results NRMSE Column Mean Square	Random Forest	0.0087	0.013	0.018	0.0242	0.0296	0.0095	0.0126	0.0185	0.0248	0.0294	0.0091	0.0142	0.0212	0.026	0.0323
	FAMD	0.0225	0.03519	0.0522	0.0772	0.0823	0.02332	0.0377	0.0507	0.074	0.0866	0.0233	0.0371	0.0563	0.0702	0.0793
	Hotdeck	0.03	0.0423	0.059	0.073	0.084	0.0306	0.0424	0.0594	0.0736	0.0854	0.0305	0.0433	0.0616	0.0757	0.0875
	PCA/MCA	0.0204	0.0295	0.0407	0.0509	0.0592	0.0216	0.0303	0.0419	0.0515	0.0585	0.0217	0.032	0.0458	0.0558	0.0666
	PMM-MI	0.0191	0.0217	0.0323	0.036	0.0395	0.0196	0.0281	0.0303	0.0373	0.0339	0.0254	0.0229	0.0272	0.0269	0.0327
	RSOV-MI	0.0223	0.0312	0.0414	0.0517	0.0598	0.0234	0.0312	0.043	0.0519	0.0593	0.0235	0.033	0.0467	0.0564	0.0671
	PMM-SI	0.0448	0.0656	0.0515	0.0856	0.1337	0.0218	0.0512	0.0632	0.1008	0.0859	0.0378	0.0291	0.0364	0.0557	0.0947
	RSOV-SI	0.0279	0.0415	0.0587	0.071	0.0832	0.0291	0.0411	0.0582	0.0719	0.0819	0.0288	0.0437	0.0626	0.0745	0.0871
	Multi-Method - MI	0.2194	0.0118	0.0159	0.0213	0.0257	0.0087	0.0114	0.0168	0.0262	0.0262	2.476	0.7281	0.0191	0.0227	0.02841
	Multi-Method - SI	0.02538	0.0156	0.0231	0.0296	0.0353	0.0105	0.0149	0.0233	0.0303	0.036	0.0103	0.016	0.0248	0.0314	0.0395
Continuous Data Results NRMSE Total Standard Deviation	Random Forest	0.00821	0.01217	0.02039	0.02625	0.04651	0.009083	0.01071	0.01775	0.03931	0.04252	0.00691	0.01158	0.01915	0.03206	0.03702
	FAMD	0.02237	0.03472	0.04219	0.05704	0.064	0.02329	0.03348	0.03931	0.05643	0.06294	0.02329	0.02851	0.04422	0.0588	0.06543
	Hotdeck	0.01853	0.02762	0.04374	0.0564	0.07258	0.02416	0.02827	0.04003	0.06059	0.06823	0.02366	0.03026	0.04635	0.0562	0.06369
	PCA/MCA	0.01516	0.02262	0.02945	0.03736	0.05433	0.01548	0.01966	0.02795	0.04668	0.05232	0.01453	0.0204	0.03441	0.04439	0.0506
	PMM-MI	0.01303	0.01562	0.02594	0.03486	0.04483	0.01499	0.0189	0.02667	0.04333	0.04393	0.02557	0.01821	0.02167	0.02551	0.03993
	RSOV-MI	0.01681	0.02498	0.03122	0.03794	0.05491	0.01574	0.0205	0.02955	0.04713	0.05354	0.01476	0.02158	0.03477	0.04561	0.05111
	PMM-SI	0.03003	0.02233	0.0579	0.2004	0.08632	0.03314	0.04562	0.05245	0.09044	0.1089	0.04835	0.02565	0.0243	0.04627	0.0554
	RSOV-SI	0.02092	0.03202	0.04997	0.05487	0.07287	0.02448	0.03246	0.04316	0.05964	0.06695	0.02128	0.0278	0.05729	0.06084	0.06715
	Multi-Method - MI	0.0298	0.00974	0.01609	0.02213	0.04043	0.00977	0.007538	0.0145	0.03528	0.03994	0.341	0.09859	0.0314	0.02866	0.03442
	Multi-Method - SI	0.02557	0.01851	0.02946	0.03964	0.0495	0.01017	0.01653	0.02831	0.0437	0.04699	0.00915	0.01772	0.03835	0.04297	0.06108
