# Supplementary material for: Imputation methods for mixed datasets in bioarchaeology
Source: Archaeol Anthropol Sci. 2024 Oct 23;16(11):187. doi: 10.1007/s12520-024-02078-2 (PMC11496361; doi:10.1007/s12520-024-02078-2)
Supplement: Supplementary file 3 — Supplementary file3 (XLSX 51 KB) [file 12520_2024_2078_MOESM3_ESM.xlsx]

## Sheet: Sheet1
	Categorical Data												Continuous Data
	Binary Data Misclassification Error			Unordered Data Misclassification Error			Ordered Age Data MAE			Ordered Lesion Severity Data MAE			Continuous Data Relative MAE			Continuous Data NRMSE_col_mean_sq			Continuous Data NRMSE_tot_sd
Imputation Method	MCAR mean	MAR mean	MNAR mean	MCAR mean	MAR mean	MNAR mean	MCAR mean	MAR mean	MNAR mean	MCAR mean	MAR mean	MNAR mean	MCAR mean	MAR mean	MNAR mean	MCAR mean	MAR mean	MNAR mean	MCAR mean	MAR mean	MNAR mean
Random Forest	4.699	3.867	4.657	2.703	3.11	5.672	0.171	0.128	0.204	0.049	0.053	0.096	0.007	0.007	0.007	0.019	0.019	0.021	0.023	0.024	0.021
FAMD	8.046	5.842	8.233	8.516	8.516	11.376	0.209	0.162	0.223	0.162	0.165	0.208	0.028	0.023	0.016	0.076	0.065	0.051	0.079	0.066	0.04
Hotdeck	9.272	8.857	8.524	9.131	9.414	10.279	0.219	0.173	0.246	0.144	0.147	0.168	0.011	0.011	0.009	0.03	0.03	0.027	0.027	0.03	0.026
PCA/MCA	7.464	5.551	5.988	4.815	4.116	6.295	0.139	0.119	0.212	0.074	0.065	0.113	0.02	0.02	0.019	0.054	0.054	0.053	0.044	0.043	0.044
PMM - MI	5.8	4.22	3.368	3.143	3.642	4.757	0.207	0.142	0.246	0.059	0.066	0.065	0.022	0.022	0.021	0.056	0.056	0.059	0.046	0.045	0.047
RSOV - MI	8.129	7.069	7.277	7.094	7.301	10.037	0.157	0.128	0.214	0.106	0.11	0.131	0.016	0.016	0.016	0.041	0.042	0.045	0.033	0.033	0.034
PMM - SI	9.148	8.649	9.647	6.154	7.601	6.744	0.286	0.172	0.272	0.128	0.183	0.114	0.022	0.022	0.021	0.058	0.058	0.06	0.044	0.044	0.044
RSOV - SI	9.231	9.148	9.148	9.555	9.181	10.628	0.202	0.158	0.243	0.15	0.146	0.134	0.016	0.016	0.016	0.04	0.041	0.044	0.032	0.032	0.033
Multi-Method - MI	3.43	3.43	3.41	3.077	3.975	4.649	0.159	0.135	0.211	0.057	0.078	0.064	0.008	0.006	0.038	0.059	0.018	0.655	0.024	0.021	0.107
Multi-Method - SI	5.946	4.948	5.468	5.322	6.121	6.179	0.203	0.185	0.248	0.111	0.128	0.099	0.009	0.009	0.009	0.026	0.023	0.024	0.033	0.029	0.034
